# Supplementary material for: Effects of Cholecystokinin (CCK) on Gut Motility in the Stomachless Fish Ballan Wrasse (Labrus bergylta)
Source: Front Neurosci. 2019 Jun 7;13:553. doi: 10.3389/fnins.2019.00553 (PMC6568239; doi:10.3389/fnins.2019.00553)
Supplement: Supplementary file 6 [file Table_1.XLSX]

## Sheet: MM1-Fish98-emptygut-300s
Supplementary Table 2. Diameter-matrix and frame-matrix. A numeric matrix presents the intestinal diameter (in mm) along a ballan wrasse intestine in a 300 s video. The first row shows the position on the intestine where the intestinal is measured (Intestinal position). The first column shows the time points when the video frames are captured. From the second to the last rows, each row represents…
Time (s)	Intestinal position (mm)	0.5	1	1.5	2	2.5	3	3.5	4	4.5	5	5.5	6	6.5	7	7.5	8	8.5	9	9.5	10	10.5	11	11.5	12	12.5	13	13.5	14	14.5	15	15.5	16	16.5	17	17.5	18	18.5	19	19.5	20	20.5	21	21.5	22	22.5	23	23.5	24
0	Diameter (mm)	2.32706	2.0996	1.91589	1.83715	1.78466	1.61844	1.49597	1.54846	1.61844	1.5747	1.46972	1.53096	1.58345	1.5572	1.47847	1.39973	1.28601	1.15478	1.0673	0.997311	0.997311	0.979814	0.988562	1.04105	1.00606	1.01481	1.04105	1.0498	1.0498	0.997311	0.953569	0.857337	0.804847	0.778602	0.831092	0.848589	0.831092	0.752357	0.796099	0.804847	0.89233	0.936072	0.953569	0.909827	0.962317	0.866085	0.901079	0.901079
0.9	Diameter (mm)	2.32706	2.0821	1.89839	1.83715	1.74967	1.61844	1.51346	1.5572	1.67093	1.5922	1.52221	1.54846	1.58345	1.56595	1.46972	1.40848	1.26851	1.16353	1.08479	1.02356	0.988562	0.971066	0.997311	1.02356	1.00606	0.997311	1.01481	1.0498	1.0498	1.0323	0.971066	0.874834	0.78735	0.796099	0.831092	0.883582	0.874834	0.769854	0.831092	0.89233	0.953569	0.962317	0.962317	0.936072	0.936072	0.866085	0.909827	0.901079
1.79	Diameter (mm)	2.30956	2.05586	1.87214	1.80216	1.74092	1.60095	1.48722	1.60095	1.67093	1.60969	1.5747	1.58345	1.60095	1.53971	1.48722	1.40848	1.29475	1.18103	1.11979	1.02356	1.02356	0.997311	0.997311	0.988562	0.962317	0.988562	1.01481	1.0498	1.0498	1.04105	0.971066	0.901079	0.831092	0.796099	0.866085	0.901079	0.936072	0.822344	0.848589	0.89233	0.962317	0.962317	0.962317	0.953569	0.927324	0.89233	0.89233	0.909827
2.7	Diameter (mm)	2.30956	2.03836	1.8634	1.77591	1.72342	1.5747	1.50471	1.5922	1.68843	1.67093	1.5922	1.5922	1.5922	1.53096	1.48722	1.40848	1.29475	1.16353	1.10229	1.00606	1.04105	1.02356	0.971066	0.962317	0.962317	0.962317	0.979814	1.00606	1.00606	1.00606	0.988562	0.883582	0.866085	0.857337	0.83984	0.918575	0.953569	0.883582	0.89233	0.962317	0.988562	1.00606	0.962317	0.953569	0.918575	0.874834	0.874834	0.936072
3.6	Diameter (mm)	2.29206	2.03836	1.8634	1.81091	1.71467	1.5747	1.51346	1.61844	1.72342	1.67968	1.62719	1.64469	1.60095	1.53971	1.48722	1.41723	1.28601	1.17228	1.09354	1.01481	1.04105	1.00606	0.962317	1.00606	1.00606	1.00606	1.02356	1.0498	1.0323	1.00606	0.971066	0.883582	0.874834	0.874834	0.83984	0.927324	0.962317	0.927324	0.953569	0.971066	1.04105	1.0498	1.01481	0.971066	0.927324	0.866085	0.883582	0.936072
4.51	Diameter (mm)	2.28332	2.02087	1.8634	1.75842	1.69718	1.5747	1.52221	1.63594	1.72342	1.71467	1.61844	1.60969	1.61844	1.5747	1.49597	1.43473	1.3035	1.16353	1.10229	1.02356	1.0323	0.997311	0.988562	1.01481	0.979814	1.00606	0.962317	0.962317	0.962317	0.962317	0.953569	0.901079	0.874834	0.874834	0.857337	0.909827	0.997311	0.962317	0.971066	1.01481	1.0498	1.0498	1.00606	0.988562	0.953569	0.874834	0.857337	0.94482
5.41	Diameter (mm)	2.27457	2.02087	1.8459	1.81091	1.69718	1.54846	1.53971	1.65344	1.73217	1.71467	1.67968	1.66218	1.60969	1.5747	1.52221	1.43473	1.3035	1.17228	1.09354	1.02356	1.0498	1.01481	1.00606	1.0323	0.971066	0.962317	0.988562	0.997311	0.971066	0.962317	0.901079	0.866085	0.848589	0.804847	0.822344	0.89233	0.971066	1.00606	0.997311	1.05855	1.07605	1.0498	1.02356	1.00606	0.953569	0.866085	0.857337	0.94482
6.3	Diameter (mm)	2.27457	2.02087	1.83715	1.80216	1.69718	1.54846	1.5572	1.65344	1.73217	1.72342	1.67968	1.66218	1.64469	1.58345	1.49597	1.44348	1.3035	1.18103	1.10229	1.04105	1.0673	0.962317	0.962317	0.988562	1.00606	1.02356	0.997311	0.962317	0.962317	0.918575	0.883582	0.866085	0.813595	0.78735	0.804847	0.909827	1.00606	0.988562	1.0323	1.05855	1.11979	1.12854	1.04105	0.971066	0.979814	0.901079	0.857337	0.909827
7.21	Diameter (mm)	2.27457	2.02961	1.85465	1.79341	1.70593	1.5747	1.5572	1.67093	1.73217	1.72342	1.68843	1.65344	1.66218	1.62719	1.54846	1.46097	1.321	1.15478	1.07605	1.02356	1.0498	1.00606	1.00606	1.01481	1.02356	0.988562	0.988562	0.979814	0.927324	0.918575	0.901079	0.857337	0.857337	0.796099	0.83984	0.874834	0.962317	1.00606	1.04105	1.0673	1.13728	1.13728	1.05855	0.971066	0.979814	0.89233	0.857337	0.918575
8.11	Diameter (mm)	2.27457	2.01212	1.83715	1.79341	1.68843	1.5747	1.5572	1.67093	1.73217	1.73217	1.68843	1.66218	1.66218	1.64469	1.5572	1.47847	1.32975	1.17228	1.11104	1.0498	1.08479	1.02356	1.02356	1.02356	1.00606	1.0323	0.971066	0.953569	0.901079	0.901079	0.901079	0.848589	0.857337	0.804847	0.848589	0.874834	0.962317	1.00606	1.0323	1.09354	1.12854	1.12854	1.0673	0.988562	0.962317	0.857337	0.874834	0.901079
9	Diameter (mm)	2.28332	2.02087	1.85465	1.77591	1.68843	1.56595	1.53971	1.67968	1.73217	1.73217	1.69718	1.66218	1.66218	1.62719	1.54846	1.46972	1.35599	1.19852	1.0673	1.02356	1.0673	1.01481	1.01481	1.05855	1.02356	1.00606	1.02356	0.971066	0.962317	0.901079	0.874834	0.848589	0.78735	0.796099	0.831092	0.901079	0.971066	1.0498	1.0498	1.09354	1.13728	1.13728	1.10229	1.02356	0.971066	0.883582	0.848589	0.936072
9.91	Diameter (mm)	2.27457	2.01212	1.81091	1.78466	1.66218	1.5572	1.5572	1.67093	1.73217	1.74092	1.68843	1.66218	1.66218	1.66218	1.5747	1.48722	1.37349	1.20727	1.07605	1.0323	1.08479	1.0498	1.02356	1.05855	1.0323	1.01481	1.00606	0.962317	0.94482	0.89233	0.874834	0.831092	0.804847	0.822344	0.848589	0.883582	0.953569	1.02356	1.05855	1.13728	1.14603	1.13728	1.11104	1.0323	0.988562	0.901079	0.857337	0.94482
10.81	Diameter (mm)	2.28332	2.00337	1.83715	1.74092	1.65344	1.51346	1.58345	1.66218	1.73217	1.73217	1.68843	1.67968	1.66218	1.64469	1.60969	1.50471	1.37349	1.21602	1.11104	1.0323	1.0498	1.0323	1.04105	1.05855	1.02356	1.0323	0.988562	0.953569	0.901079	0.874834	0.874834	0.83984	0.831092	0.804847	0.848589	0.874834	0.962317	1.0323	1.0323	1.16353	1.19852	1.13728	1.10229	1.02356	0.997311	0.901079	0.857337	0.936072
11.71	Diameter (mm)	2.29206	2.00337	1.8284	1.74092	1.65344	1.50471	1.58345	1.66218	1.73217	1.73217	1.68843	1.70593	1.70593	1.67093	1.60095	1.49597	1.37349	1.22477	1.10229	1.02356	1.0673	1.0323	1.02356	1.05855	1.02356	1.00606	0.997311	0.953569	0.909827	0.874834	0.866085	0.831092	0.813595	0.804847	0.83984	0.874834	0.962317	1.02356	1.0323	1.14603	1.17228	1.13728	1.13728	1.05855	1.00606	0.901079	0.857337	0.936072
12.6	Diameter (mm)	2.28332	2.01212	1.81091	1.74967	1.62719	1.53971	1.5747	1.65344	1.74092	1.73217	1.70593	1.66218	1.66218	1.66218	1.60095	1.48722	1.39973	1.20727	1.12854	1.0323	1.0498	1.0498	1.0498	1.04105	0.997311	1.02356	0.971066	0.936072	0.883582	0.874834	0.848589	0.831092	0.831092	0.78735	0.822344	0.874834	0.94482	1.02356	1.0323	1.13728	1.17228	1.13728	1.13728	1.09354	1.00606	0.901079	0.848589	0.927324
13.52	Diameter (mm)	2.28332	2.01212	1.78466	1.71467	1.60969	1.53971	1.5747	1.66218	1.74092	1.74092	1.71467	1.68843	1.70593	1.68843	1.61844	1.50471	1.40848	1.20727	1.10229	1.0498	1.07605	1.0498	1.0498	1.02356	0.988562	0.997311	0.971066	0.936072	0.883582	0.874834	0.866085	0.804847	0.78735	0.78735	0.813595	0.866085	0.94482	1.00606	1.0498	1.11979	1.15478	1.18103	1.14603	1.0673	0.997311	0.927324	0.83984	0.901079
14.41	Diameter (mm)	2.27457	1.99462	1.78466	1.68843	1.61844	1.53971	1.5572	1.67968	1.72342	1.74092	1.70593	1.74967	1.71467	1.66218	1.5747	1.47847	1.39973	1.23352	1.12854	1.02356	1.07605	1.0323	1.04105	0.979814	0.979814	0.979814	0.918575	0.883582	0.831092	0.866085	0.866085	0.813595	0.78735	0.78735	0.78735	0.83984	0.94482	1.01481	1.04105	1.07605	1.18103	1.20727	1.16353	1.05855	1.02356	0.971066	0.848589	0.909827
15.32	Diameter (mm)	2.25707	1.99462	1.79341	1.70593	1.62719	1.49597	1.5747	1.65344	1.71467	1.74092	1.68843	1.70593	1.73217	1.71467	1.5922	1.50471	1.39973	1.24226	1.11104	1.0498	1.07605	1.0498	0.971066	0.962317	0.962317	0.918575	0.918575	0.866085	0.822344	0.78735	0.78735	0.804847	0.78735	0.778602	0.752357	0.83984	0.874834	0.979814	1.0323	1.07605	1.16353	1.13728	1.13728	1.12854	1.05855	0.962317	0.848589	0.89233
16.22	Diameter (mm)	2.27457	2.00337	1.76716	1.67093	1.60969	1.53971	1.53971	1.64469	1.69718	1.70593	1.67093	1.72342	1.74967	1.72342	1.5922	1.48722	1.41723	1.23352	1.13728	1.04105	1.0498	1.09354	0.979814	0.962317	0.962317	0.953569	0.901079	0.831092	0.796099	0.78735	0.78735	0.769854	0.743609	0.743609	0.73486	0.78735	0.848589	0.94482	1.02356	1.0323	1.09354	1.14603	1.15478	1.10229	1.05855	0.988562	0.89233	0.83984
17.11	Diameter (mm)	2.25707	2.02087	1.76716	1.69718	1.60095	1.50471	1.53971	1.60969	1.65344	1.69718	1.67093	1.73217	1.76716	1.74092	1.60969	1.48722	1.44348	1.24226	1.13728	1.0498	1.02356	1.09354	0.971066	0.927324	0.883582	0.874834	0.866085	0.813595	0.78735	0.78735	0.78735	0.78735	0.78735	0.752357	0.743609	0.752357	0.804847	0.874834	0.94482	0.962317	1.0498	1.12854	1.13728	1.12854	1.07605	1.00606	0.988562	0.883582
18.02	Diameter (mm)	2.28332	2.02087	1.74967	1.66218	1.58345	1.53971	1.53096	1.60095	1.65344	1.67968	1.67968	1.74967	1.78466	1.71467	1.60969	1.49597	1.44348	1.25101	1.15478	1.0498	1.00606	1.07605	0.971066	0.883582	0.901079	0.874834	0.866085	0.804847	0.78735	0.761105	0.743609	0.752357	0.699867	0.699867	0.699867	0.699867	0.73486	0.822344	0.909827	0.997311	0.962317	1.09354	1.11104	1.09354	1.09354	1.0498	0.971066	0.883582
18.92	Diameter (mm)	2.28332	2.01212	1.77591	1.67093	1.60969	1.49597	1.53096	1.60095	1.63594	1.67093	1.66218	1.73217	1.74967	1.73217	1.61844	1.52221	1.41723	1.25101	1.14603	1.0673	1.00606	1.05855	0.953569	0.901079	0.883582	0.831092	0.778602	0.743609	0.726112	0.699867	0.699867	0.726112	0.691119	0.656125	0.656125	0.656125	0.717364	0.769854	0.883582	0.962317	0.936072	0.988562	1.0498	1.09354	1.0673	1.04105	0.971066	0.927324
19.8	Diameter (mm)	2.29206	2.02961	1.78466	1.68843	1.62719	1.48722	1.52221	1.5747	1.61844	1.65344	1.67093	1.74967	1.81965	1.74967	1.62719	1.49597	1.42598	1.25976	1.14603	1.0673	1.0498	1.0673	0.962317	0.909827	0.848589	0.83984	0.78735	0.708615	0.673622	0.673622	0.699867	0.699867	0.638629	0.612384	0.621132	0.656125	0.699867	0.726112	0.813595	0.901079	0.874834	0.962317	1.0498	1.08479	1.0673	0.997311	0.971066	0.962317
20.68	Diameter (mm)	2.28332	2.04711	1.79341	1.71467	1.61844	1.51346	1.52221	1.5572	1.61844	1.65344	1.66218	1.77591	1.79341	1.74967	1.60969	1.53096	1.41723	1.24226	1.16353	1.0498	1.01481	1.07605	0.979814	0.909827	0.874834	0.78735	0.769854	0.717364	0.647377	0.638629	0.699867	0.691119	0.612384	0.612384	0.621132	0.62988	0.656125	0.708615	0.831092	0.901079	0.89233	0.909827	0.979814	1.0498	1.04105	0.979814	0.971066	0.953569
21.59	Diameter (mm)	2.29206	2.06461	1.81091	1.69718	1.60095	1.52221	1.48722	1.53096	1.5922	1.63594	1.67093	1.76716	1.80216	1.75842	1.61844	1.50471	1.42598	1.23352	1.15478	1.0673	1.0498	1.05855	0.979814	0.909827	0.857337	0.813595	0.743609	0.717364	0.647377	0.62988	0.673622	0.673622	0.612384	0.594887	0.586139	0.594887	0.612384	0.691119	0.78735	0.857337	0.83984	0.883582	0.971066	1.0498	1.04105	0.988562	0.962317	0.953569
22.49	Diameter (mm)	2.30081	2.09085	1.83715	1.74967	1.62719	1.50471	1.44348	1.48722	1.56595	1.65344	1.67968	1.77591	1.81091	1.75842	1.62719	1.49597	1.40848	1.23352	1.14603	1.07605	1.0323	1.07605	0.94482	0.918575	0.848589	0.813595	0.743609	0.699867	0.656125	0.612384	0.664874	0.656125	0.612384	0.57739	0.559894	0.594887	0.612384	0.664874	0.78735	0.857337	0.822344	0.874834	0.971066	1.04105	1.04105	0.988562	0.953569	0.962317
23.38	Diameter (mm)	2.31831	2.09085	1.8634	1.75842	1.66218	1.50471	1.41723	1.44348	1.53971	1.63594	1.70593	1.81965	1.8284	1.75842	1.60969	1.49597	1.38224	1.22477	1.13728	1.07605	1.02356	1.08479	0.971066	0.927324	0.866085	0.796099	0.761105	0.691119	0.647377	0.621132	0.621132	0.621132	0.603635	0.603635	0.559894	0.559894	0.612384	0.664874	0.78735	0.83984	0.813595	0.83984	0.953569	0.997311	1.00606	0.962317	0.962317	0.962317
24.29	Diameter (mm)	2.33581	2.1171	1.88964	1.75842	1.67968	1.53096	1.41723	1.44348	1.52221	1.58345	1.69718	1.81091	1.85465	1.74967	1.60095	1.49597	1.37349	1.22477	1.13728	1.05855	1.0323	1.08479	0.988562	0.918575	0.901079	0.822344	0.752357	0.726112	0.638629	0.62988	0.621132	0.621132	0.559894	0.586139	0.612384	0.57739	0.621132	0.68237	0.796099	0.874834	0.857337	0.831092	0.979814	1.00606	1.01481	1.0323	0.979814	0.94482
25.19	Diameter (mm)	2.34455	2.13459	1.92463	1.80216	1.70593	1.54846	1.39973	1.46097	1.46972	1.5922	1.69718	1.81965	1.83715	1.75842	1.5922	1.48722	1.35599	1.21602	1.14603	1.05855	1.0323	1.0673	0.979814	0.909827	0.927324	0.848589	0.778602	0.752357	0.691119	0.621132	0.656125	0.664874	0.594887	0.568642	0.586139	0.612384	0.621132	0.691119	0.769854	0.857337	0.874834	0.866085	0.997311	1.0498	1.0498	1.0498	0.997311	0.953569
26.08	Diameter (mm)	2.34455	2.16084	1.94213	1.8459	1.75842	1.5572	1.42598	1.46097	1.45222	1.5747	1.70593	1.83715	1.87214	1.74967	1.58345	1.46972	1.3385	1.23352	1.12854	1.0323	1.05855	1.0673	0.971066	0.936072	0.953569	0.874834	0.813595	0.752357	0.726112	0.673622	0.62988	0.664874	0.638629	0.612384	0.594887	0.621132	0.656125	0.699867	0.778602	0.848589	0.874834	0.857337	0.962317	1.04105	1.0498	1.0673	0.971066	0.988562
27	Diameter (mm)	2.36205	2.16084	1.95963	1.8284	1.74967	1.5747	1.45222	1.48722	1.44348	1.56595	1.67968	1.81965	1.83715	1.73217	1.56595	1.46972	1.321	1.18977	1.11979	1.0498	1.0673	1.01481	0.997311	0.94482	0.94482	0.883582	0.848589	0.78735	0.752357	0.708615	0.673622	0.691119	0.664874	0.647377	0.612384	0.621132	0.68237	0.708615	0.78735	0.866085	0.874834	0.901079	0.979814	1.07605	1.09354	1.10229	1.0498	0.979814
27.89	Diameter (mm)	2.3708	2.16084	1.95963	1.87214	1.78466	1.60969	1.46097	1.48722	1.42598	1.52221	1.65344	1.80216	1.8284	1.70593	1.53971	1.46097	1.3035	1.18977	1.08479	1.02356	1.05855	1.02356	0.962317	0.94482	0.909827	0.918575	0.89233	0.848589	0.813595	0.752357	0.708615	0.699867	0.68237	0.691119	0.656125	0.612384	0.673622	0.699867	0.778602	0.848589	0.874834	0.901079	1.00606	1.11104	1.12854	1.13728	1.07605	0.997311
28.8	Diameter (mm)	2.36205	2.17834	1.97712	1.88089	1.78466	1.60969	1.45222	1.47847	1.41723	1.49597	1.62719	1.80216	1.8284	1.68843	1.5572	1.42598	1.28601	1.17228	1.10229	1.0323	1.0498	0.997311	0.971066	0.94482	0.936072	0.962317	0.94482	0.89233	0.866085	0.78735	0.73486	0.726112	0.73486	0.68237	0.699867	0.673622	0.664874	0.73486	0.78735	0.866085	0.94482	0.901079	0.971066	1.09354	1.13728	1.13728	1.08479	1.04105
29.7	Diameter (mm)	2.3883	2.15209	1.96838	1.89839	1.81965	1.60969	1.43473	1.46972	1.39099	1.46972	1.60969	1.81091	1.8284	1.68843	1.52221	1.43473	1.29475	1.20727	1.08479	0.979814	1.04105	0.979814	0.936072	0.936072	0.953569	0.962317	0.962317	0.909827	0.874834	0.831092	0.78735	0.726112	0.73486	0.717364	0.673622	0.691119	0.699867	0.761105	0.796099	0.874834	0.936072	0.962317	0.962317	1.10229	1.15478	1.13728	1.11979	1.0673
30.59	Diameter (mm)	2.3708	2.14334	1.95963	1.88964	1.81091	1.62719	1.45222	1.45222	1.38224	1.44348	1.60969	1.81965	1.8284	1.66218	1.5572	1.41723	1.27726	1.17228	1.05855	0.979814	1.00606	0.94482	0.909827	0.962317	0.962317	0.962317	0.918575	0.901079	0.874834	0.848589	0.796099	0.769854	0.743609	0.743609	0.708615	0.699867	0.699867	0.743609	0.796099	0.874834	0.927324	0.962317	0.971066	1.08479	1.16353	1.14603	1.15478	1.07605
31.5	Diameter (mm)	2.3708	2.14334	1.95088	1.88964	1.81965	1.64469	1.45222	1.42598	1.38224	1.42598	1.5747	1.78466	1.78466	1.67093	1.53971	1.41723	1.24226	1.15478	1.07605	0.988562	0.988562	0.936072	0.936072	0.936072	0.918575	0.918575	0.883582	0.874834	0.874834	0.848589	0.78735	0.804847	0.761105	0.769854	0.743609	0.699867	0.699867	0.752357	0.796099	0.874834	0.936072	0.962317	0.962317	1.05855	1.15478	1.13728	1.14603	1.07605
32.4	Diameter (mm)	2.3708	2.13459	1.96838	1.89839	1.8284	1.64469	1.47847	1.40848	1.35599	1.42598	1.58345	1.78466	1.79341	1.65344	1.53971	1.40848	1.24226	1.15478	1.0673	0.971066	0.962317	0.909827	0.918575	0.936072	0.918575	0.918575	0.883582	0.874834	0.874834	0.857337	0.804847	0.804847	0.804847	0.752357	0.743609	0.73486	0.699867	0.73486	0.78735	0.866085	0.918575	0.962317	0.971066	1.05855	1.15478	1.13728	1.14603	1.08479
33.31	Diameter (mm)	2.34455	2.13459	1.96838	1.91589	1.8284	1.64469	1.46972	1.39973	1.38224	1.49597	1.54846	1.74092	1.79341	1.65344	1.54846	1.39973	1.24226	1.14603	1.05855	0.94482	0.962317	0.909827	0.89233	0.936072	0.918575	0.918575	0.918575	0.874834	0.874834	0.857337	0.813595	0.78735	0.831092	0.78735	0.743609	0.73486	0.699867	0.726112	0.78735	0.866085	0.918575	0.962317	0.953569	1.05855	1.16353	1.13728	1.15478	1.10229
34.19	Diameter (mm)	2.34455	2.1171	1.95088	1.91589	1.8284	1.67093	1.52221	1.38224	1.37349	1.49597	1.54846	1.71467	1.81091	1.66218	1.5572	1.40848	1.24226	1.14603	1.0498	0.953569	0.962317	0.909827	0.883582	0.927324	0.918575	0.918575	0.901079	0.874834	0.874834	0.857337	0.813595	0.78735	0.813595	0.804847	0.743609	0.743609	0.708615	0.717364	0.78735	0.848589	0.909827	0.962317	0.953569	1.02356	1.13728	1.13728	1.13728	1.10229
35.1	Diameter (mm)	2.32706	2.10835	1.93338	1.87214	1.81965	1.67093	1.52221	1.40848	1.40848	1.52221	1.60095	1.74092	1.79341	1.68843	1.54846	1.41723	1.25101	1.15478	1.04105	0.936072	0.953569	0.909827	0.883582	0.918575	0.901079	0.918575	0.883582	0.874834	0.874834	0.848589	0.804847	0.78735	0.796099	0.796099	0.752357	0.743609	0.708615	0.708615	0.78735	0.848589	0.901079	0.962317	0.936072	1.01481	1.11979	1.13728	1.13728	1.09354
36	Diameter (mm)	2.32706	2.0996	1.93338	1.85465	1.80216	1.67093	1.52221	1.44348	1.42598	1.54846	1.61844	1.77591	1.80216	1.68843	1.5572	1.42598	1.25101	1.16353	1.0323	0.918575	0.936072	0.909827	0.857337	0.901079	0.874834	0.874834	0.874834	0.874834	0.874834	0.822344	0.78735	0.78735	0.804847	0.804847	0.743609	0.752357	0.708615	0.717364	0.78735	0.848589	0.918575	0.962317	0.909827	1.01481	1.12854	1.13728	1.13728	1.11979
36.91	Diameter (mm)	2.31831	2.09085	1.93338	1.85465	1.81091	1.67093	1.53096	1.48722	1.46972	1.53971	1.63594	1.74967	1.80216	1.70593	1.5747	1.44348	1.26851	1.12854	1.01481	0.94482	0.94482	0.909827	0.857337	0.874834	0.874834	0.874834	0.874834	0.874834	0.83984	0.796099	0.78735	0.796099	0.78735	0.769854	0.78735	0.752357	0.699867	0.73486	0.752357	0.83984	0.89233	0.918575	0.901079	1.02356	1.13728	1.12854	1.14603	1.13728
37.81	Diameter (mm)	2.32706	2.0821	1.93338	1.87214	1.81091	1.66218	1.56595	1.51346	1.52221	1.56595	1.65344	1.74092	1.81091	1.70593	1.5922	1.44348	1.26851	1.10229	1.0323	0.936072	0.927324	0.901079	0.866085	0.874834	0.83984	0.909827	0.883582	0.874834	0.831092	0.78735	0.778602	0.769854	0.78735	0.78735	0.778602	0.717364	0.699867	0.717364	0.752357	0.831092	0.883582	0.89233	0.927324	0.997311	1.10229	1.11979	1.13728	1.09354
38.7	Diameter (mm)	2.31831	2.07336	1.88089	1.88964	1.79341	1.67093	1.58345	1.5747	1.56595	1.5747	1.64469	1.77591	1.81091	1.72342	1.60969	1.45222	1.25101	1.10229	1.0323	0.909827	0.909827	0.901079	0.848589	0.866085	0.831092	0.848589	0.874834	0.848589	0.796099	0.78735	0.743609	0.743609	0.769854	0.78735	0.769854	0.717364	0.699867	0.708615	0.743609	0.822344	0.89233	0.89233	0.918575	0.988562	1.09354	1.11979	1.13728	1.09354
39.61	Diameter (mm)	2.31831	2.07336	1.88964	1.89839	1.80216	1.68843	1.61844	1.60095	1.5922	1.5747	1.62719	1.73217	1.79341	1.67968	1.60095	1.44348	1.25976	1.11104	0.979814	0.89233	0.874834	0.901079	0.796099	0.813595	0.848589	0.874834	0.874834	0.874834	0.848589	0.78735	0.78735	0.778602	0.743609	0.73486	0.699867	0.699867	0.691119	0.691119	0.717364	0.78735	0.874834	0.918575	0.918575	0.962317	1.08479	1.13728	1.13728	1.0673
40.51	Diameter (mm)	2.32706	2.0821	1.88964	1.89839	1.80216	1.69718	1.62719	1.61844	1.60095	1.56595	1.62719	1.74967	1.74967	1.67093	1.5747	1.43473	1.24226	1.07605	0.979814	0.857337	0.848589	0.83984	0.813595	0.831092	0.813595	0.831092	0.78735	0.78735	0.78735	0.769854	0.726112	0.699867	0.73486	0.743609	0.717364	0.708615	0.699867	0.699867	0.761105	0.813595	0.901079	0.94482	0.89233	0.997311	1.11104	1.11104	1.13728	1.10229
41.4	Diameter (mm)	2.31831	2.07336	1.88964	1.8634	1.78466	1.68843	1.63594	1.64469	1.60969	1.60095	1.60969	1.71467	1.73217	1.66218	1.5747	1.42598	1.21602	1.07605	0.953569	0.857337	0.848589	0.83984	0.804847	0.78735	0.78735	0.78735	0.804847	0.78735	0.778602	0.726112	0.699867	0.699867	0.73486	0.743609	0.708615	0.673622	0.691119	0.699867	0.743609	0.796099	0.883582	0.94482	0.89233	0.997311	1.10229	1.13728	1.13728	1.07605
42.31	Diameter (mm)	2.32706	2.0821	1.88964	1.88089	1.77591	1.69718	1.65344	1.65344	1.63594	1.60095	1.60969	1.71467	1.70593	1.66218	1.58345	1.42598	1.23352	1.05855	0.953569	0.83984	0.866085	0.866085	0.78735	0.804847	0.78735	0.866085	0.83984	0.831092	0.778602	0.743609	0.743609	0.717364	0.73486	0.73486	0.699867	0.699867	0.699867	0.68237	0.752357	0.813595	0.909827	0.927324	0.89233	1.01481	1.11979	1.09354	1.09354	1.0498
43.21	Diameter (mm)	2.31831	2.07336	1.88964	1.85465	1.77591	1.69718	1.66218	1.65344	1.64469	1.62719	1.5922	1.69718	1.72342	1.65344	1.58345	1.40848	1.22477	1.0498	0.936072	0.822344	0.866085	0.83984	0.778602	0.813595	0.822344	0.831092	0.804847	0.78735	0.78735	0.769854	0.73486	0.699867	0.708615	0.717364	0.699867	0.699867	0.699867	0.664874	0.769854	0.813595	0.909827	0.94482	0.901079	1.01481	1.12854	1.09354	1.11104	1.04105
44.1	Diameter (mm)	2.30956	2.0821	1.88089	1.85465	1.76716	1.67968	1.66218	1.65344	1.66218	1.60095	1.60095	1.71467	1.70593	1.67968	1.60095	1.40848	1.19852	1.05855	0.918575	0.848589	0.822344	0.813595	0.769854	0.78735	0.78735	0.78735	0.78735	0.78735	0.761105	0.708615	0.699867	0.699867	0.699867	0.699867	0.699867	0.656125	0.656125	0.68237	0.743609	0.804847	0.918575	0.918575	0.909827	1.0498	1.11104	1.09354	1.09354	1.05855
45.01	Diameter (mm)	2.30956	2.0821	1.88089	1.83715	1.76716	1.67968	1.67968	1.66218	1.65344	1.60095	1.60969	1.70593	1.71467	1.70593	1.5922	1.41723	1.19852	1.0498	0.918575	0.857337	0.848589	0.83984	0.769854	0.78735	0.78735	0.813595	0.804847	0.78735	0.743609	0.699867	0.699867	0.699867	0.699867	0.699867	0.691119	0.656125	0.656125	0.664874	0.752357	0.831092	0.936072	0.94482	0.927324	1.0673	1.11979	1.09354	1.09354	1.04105
45.91	Diameter (mm)	2.30081	2.07336	1.89839	1.8459	1.75842	1.66218	1.67093	1.66218	1.60969	1.60969	1.65344	1.74092	1.74967	1.70593	1.56595	1.39973	1.20727	1.04105	0.94482	0.857337	0.874834	0.83984	0.78735	0.804847	0.804847	0.866085	0.831092	0.796099	0.743609	0.717364	0.717364	0.673622	0.717364	0.68237	0.656125	0.656125	0.62988	0.691119	0.743609	0.83984	0.94482	0.918575	0.962317	1.09354	1.11104	1.09354	1.08479	1.04105
46.82	Diameter (mm)	2.30956	2.06461	1.90714	1.83715	1.74967	1.65344	1.66218	1.67093	1.60095	1.64469	1.65344	1.74092	1.77591	1.70593	1.5572	1.39973	1.20727	1.0498	0.94482	0.848589	0.874834	0.822344	0.78735	0.813595	0.822344	0.874834	0.831092	0.822344	0.743609	0.73486	0.726112	0.699867	0.726112	0.691119	0.656125	0.656125	0.664874	0.699867	0.752357	0.866085	0.953569	0.94482	0.979814	1.09354	1.12854	1.09354	1.09354	1.04105
47.72	Diameter (mm)	2.30081	2.05586	1.89839	1.83715	1.73217	1.64469	1.67968	1.65344	1.64469	1.64469	1.67968	1.76716	1.76716	1.70593	1.56595	1.39973	1.21602	1.05855	0.953569	0.848589	0.883582	0.822344	0.796099	0.831092	0.831092	0.831092	0.831092	0.813595	0.78735	0.743609	0.717364	0.699867	0.743609	0.699867	0.656125	0.656125	0.656125	0.717364	0.761105	0.874834	0.962317	0.94482	0.997311	1.11104	1.13728	1.13728	1.08479	1.04105
48.62	Diameter (mm)	2.30081	2.04711	1.89839	1.83715	1.72342	1.65344	1.67968	1.66218	1.65344	1.66218	1.71467	1.79341	1.78466	1.71467	1.5572	1.39973	1.21602	1.05855	0.94482	0.866085	0.901079	0.822344	0.796099	0.83984	0.848589	0.874834	0.831092	0.822344	0.761105	0.743609	0.726112	0.699867	0.726112	0.708615	0.699867	0.68237	0.68237	0.726112	0.778602	0.866085	0.953569	0.962317	1.00606	1.11979	1.13728	1.13728	1.11979	1.04105
49.51	Diameter (mm)	2.30956	2.04711	1.8634	1.80216	1.74967	1.65344	1.66218	1.67968	1.66218	1.67968	1.71467	1.77591	1.74967	1.74967	1.60095	1.41723	1.21602	1.05855	0.953569	0.857337	0.901079	0.83984	0.822344	0.796099	0.78735	0.804847	0.78735	0.78735	0.78735	0.752357	0.717364	0.699867	0.726112	0.699867	0.699867	0.699867	0.699867	0.699867	0.78735	0.874834	0.971066	0.988562	1.02356	1.13728	1.17228	1.15478	1.07605	1.02356
50.42	Diameter (mm)	2.30081	2.07336	1.88964	1.81091	1.73217	1.66218	1.67093	1.67093	1.67968	1.67093	1.74967	1.76716	1.79341	1.76716	1.60095	1.41723	1.19852	1.05855	0.94482	0.883582	0.927324	0.857337	0.796099	0.78735	0.796099	0.831092	0.796099	0.78735	0.78735	0.743609	0.708615	0.699867	0.726112	0.699867	0.699867	0.699867	0.699867	0.699867	0.796099	0.901079	0.971066	0.997311	1.0498	1.13728	1.18103	1.14603	1.08479	1.00606
51.32	Diameter (mm)	2.30081	2.05586	1.89839	1.8459	1.73217	1.67093	1.67968	1.67093	1.67093	1.70593	1.74092	1.81965	1.83715	1.74092	1.5922	1.41723	1.20727	1.0673	0.927324	0.883582	0.927324	0.848589	0.78735	0.78735	0.813595	0.831092	0.78735	0.78735	0.78735	0.752357	0.726112	0.699867	0.743609	0.699867	0.699867	0.691119	0.699867	0.726112	0.822344	0.901079	0.962317	1.00606	1.0673	1.15478	1.13728	1.13728	1.11104	1.02356
52.21	Diameter (mm)	2.30956	2.05586	1.89839	1.83715	1.72342	1.65344	1.67968	1.68843	1.67968	1.73217	1.75842	1.83715	1.8284	1.73217	1.5747	1.42598	1.21602	1.07605	0.94482	0.874834	0.909827	0.83984	0.796099	0.831092	0.831092	0.831092	0.78735	0.78735	0.78735	0.761105	0.708615	0.743609	0.761105	0.699867	0.699867	0.699867	0.699867	0.752357	0.822344	0.89233	0.962317	0.979814	1.07605	1.19852	1.14603	1.12854	1.09354	1.04105
53.12	Diameter (mm)	2.30956	2.05586	1.88089	1.8284	1.73217	1.67093	1.67968	1.67968	1.68843	1.71467	1.74967	1.80216	1.79341	1.74092	1.62719	1.42598	1.24226	1.0673	0.962317	0.901079	0.918575	0.857337	0.874834	0.831092	0.874834	0.874834	0.83984	0.804847	0.778602	0.743609	0.726112	0.726112	0.743609	0.73486	0.673622	0.673622	0.691119	0.752357	0.848589	0.901079	0.962317	0.988562	1.10229	1.18977	1.13728	1.12854	1.08479	1.02356
54.02	Diameter (mm)	2.30956	2.04711	1.8634	1.79341	1.73217	1.65344	1.69718	1.68843	1.72342	1.72342	1.75842	1.81965	1.79341	1.71467	1.60969	1.43473	1.24226	1.11979	0.971066	0.909827	0.918575	0.866085	0.866085	0.874834	0.866085	0.831092	0.831092	0.804847	0.752357	0.726112	0.699867	0.717364	0.699867	0.699867	0.699867	0.699867	0.699867	0.761105	0.83984	0.953569	1.04105	0.997311	1.11104	1.18977	1.21602	1.15478	1.07605	1.00606
54.91	Diameter (mm)	2.30956	2.05586	1.88964	1.8284	1.71467	1.67093	1.67968	1.68843	1.67968	1.74092	1.77591	1.83715	1.81091	1.74967	1.61844	1.45222	1.26851	1.11104	0.979814	0.909827	0.94482	0.89233	0.848589	0.831092	0.866085	0.866085	0.813595	0.78735	0.769854	0.743609	0.726112	0.743609	0.726112	0.699867	0.699867	0.699867	0.726112	0.78735	0.848589	0.94482	0.997311	0.988562	1.13728	1.20727	1.18103	1.11104	1.05855	0.988562
55.82	Diameter (mm)	2.30956	2.05586	1.87214	1.81091	1.71467	1.66218	1.68843	1.67968	1.70593	1.74967	1.78466	1.8634	1.8284	1.72342	1.5747	1.44348	1.28601	1.13728	0.979814	0.94482	0.962317	0.901079	0.857337	0.831092	0.874834	0.848589	0.78735	0.78735	0.73486	0.699867	0.699867	0.699867	0.699867	0.699867	0.699867	0.699867	0.708615	0.778602	0.83984	0.94482	0.988562	0.997311	1.12854	1.19852	1.16353	1.10229	1.05855	0.979814
56.72	Diameter (mm)	2.30081	2.06461	1.8634	1.79341	1.70593	1.64469	1.67968	1.67093	1.71467	1.74092	1.78466	1.88089	1.8634	1.74967	1.60095	1.46972	1.29475	1.15478	1.02356	0.918575	0.918575	0.909827	0.866085	0.831092	0.857337	0.813595	0.78735	0.769854	0.717364	0.664874	0.664874	0.699867	0.691119	0.656125	0.656125	0.656125	0.673622	0.78735	0.83984	0.918575	0.962317	0.988562	1.10229	1.16353	1.16353	1.08479	1.0323	0.971066
57.63	Diameter (mm)	2.30956	2.05586	1.88089	1.81091	1.70593	1.62719	1.66218	1.67093	1.70593	1.74967	1.81965	1.83715	1.83715	1.75842	1.58345	1.46097	1.321	1.14603	1.04105	0.927324	0.918575	0.883582	0.857337	0.831092	0.78735	0.78735	0.769854	0.708615	0.656125	0.656125	0.664874	0.699867	0.656125	0.62988	0.612384	0.612384	0.673622	0.743609	0.857337	0.953569	0.936072	0.962317	1.0673	1.12854	1.11979	1.0498	0.988562	0.971066
58.53	Diameter (mm)	2.30081	2.07336	1.87214	1.79341	1.67968	1.61844	1.64469	1.66218	1.67968	1.74092	1.79341	1.92463	1.89839	1.76716	1.60969	1.47847	1.32975	1.17228	1.05855	0.953569	0.988562	0.936072	0.857337	0.804847	0.78735	0.743609	0.708615	0.691119	0.656125	0.656125	0.68237	0.691119	0.621132	0.612384	0.612384	0.612384	0.664874	0.743609	0.83984	0.918575	0.883582	0.988562	1.05855	1.11104	1.09354	1.0498	0.979814	0.953569
59.44	Diameter (mm)	2.31831	2.05586	1.85465	1.77591	1.68843	1.60095	1.62719	1.63594	1.68843	1.72342	1.81965	1.85465	1.87214	1.79341	1.61844	1.49597	1.32975	1.20727	1.0673	0.979814	0.979814	0.962317	0.831092	0.796099	0.769854	0.708615	0.699867	0.691119	0.621132	0.612384	0.664874	0.612384	0.586139	0.612384	0.612384	0.612384	0.664874	0.73486	0.857337	0.901079	0.874834	0.997311	1.0498	1.09354	1.05855	1.0323	0.971066	0.918575
60.29	Diameter (mm)	2.30956	2.05586	1.88089	1.81091	1.67093	1.58345	1.60969	1.61844	1.66218	1.74092	1.8284	1.92463	1.91589	1.80216	1.63594	1.49597	1.36474	1.21602	1.11979	0.979814	1.02356	1.02356	0.901079	0.848589	0.78735	0.73486	0.656125	0.647377	0.57739	0.603635	0.638629	0.5249	0.559894	0.57739	0.612384	0.612384	0.664874	0.73486	0.822344	0.874834	0.883582	0.979814	1.0323	1.0323	1.0498	1.00606	0.962317	0.909827
61.2	Diameter (mm)	2.30956	2.07336	1.8634	1.76716	1.67093	1.58345	1.58345	1.60969	1.61844	1.70593	1.80216	1.88964	1.90714	1.81091	1.62719	1.51346	1.36474	1.23352	1.12854	1.0498	1.0498	1.0323	0.918575	0.874834	0.778602	0.699867	0.656125	0.586139	0.542397	0.568642	0.5249	0.5249	0.559894	0.57739	0.612384	0.612384	0.673622	0.761105	0.848589	0.83984	0.83984	0.953569	1.00606	1.01481	0.988562	0.953569	0.94482	0.901079
62.1	Diameter (mm)	2.31831	2.07336	1.8459	1.74092	1.66218	1.54846	1.54846	1.60095	1.5922	1.69718	1.8284	1.88964	1.92463	1.80216	1.66218	1.49597	1.40848	1.23352	1.15478	1.0498	1.11979	1.05855	0.927324	0.874834	0.752357	0.673622	0.612384	0.568642	0.551145	0.533649	0.5249	0.5249	0.533649	0.57739	0.568642	0.586139	0.68237	0.78735	0.857337	0.752357	0.813595	0.918575	0.997311	0.997311	0.94482	0.936072	0.927324	0.874834
62.99	Diameter (mm)	2.32706	2.0821	1.8459	1.74967	1.66218	1.52221	1.52221	1.56595	1.5922	1.68843	1.8284	1.90714	1.92463	1.81091	1.65344	1.53971	1.42598	1.28601	1.15478	1.08479	1.10229	1.10229	0.962317	0.866085	0.761105	0.691119	0.612384	0.594887	0.559894	0.533649	0.551145	0.481159	0.498655	0.542397	0.568642	0.57739	0.691119	0.78735	0.78735	0.708615	0.813595	0.883582	0.953569	0.953569	0.874834	0.936072	0.936072	0.857337
63.9	Diameter (mm)	2.31831	2.07336	1.8459	1.75842	1.66218	1.53096	1.48722	1.53971	1.56595	1.67093	1.8284	1.90714	1.92463	1.81091	1.65344	1.54846	1.41723	1.29475	1.16353	1.12854	1.14603	1.12854	0.988562	0.883582	0.804847	0.691119	0.656125	0.62988	0.57739	0.568642	0.551145	0.516152	0.516152	0.542397	0.5249	0.594887	0.717364	0.752357	0.717364	0.726112	0.813595	0.874834	0.918575	0.883582	0.874834	0.936072	0.927324	0.831092
64.8	Diameter (mm)	2.32706	2.0821	1.87214	1.75842	1.68843	1.53971	1.46972	1.50471	1.54846	1.67093	1.81965	1.90714	1.92463	1.81091	1.64469	1.53971	1.41723	1.29475	1.17228	1.13728	1.16353	1.13728	0.997311	0.909827	0.813595	0.769854	0.68237	0.647377	0.57739	0.586139	0.551145	0.5249	0.5249	0.542397	0.533649	0.62988	0.73486	0.726112	0.699867	0.73486	0.813595	0.874834	0.874834	0.874834	0.89233	0.927324	0.883582	0.848589
65.69	Diameter (mm)	2.33581	2.09085	1.88089	1.77591	1.69718	1.54846	1.45222	1.46972	1.53971	1.69718	1.81091	1.91589	1.94213	1.80216	1.66218	1.51346	1.44348	1.3035	1.18103	1.13728	1.20727	1.12854	1.02356	0.962317	0.874834	0.796099	0.717364	0.691119	0.621132	0.594887	0.568642	0.568642	0.5249	0.542397	0.568642	0.656125	0.73486	0.708615	0.673622	0.743609	0.796099	0.874834	0.874834	0.874834	0.909827	0.936072	0.813595	0.883582
66.6	Diameter (mm)	2.3533	2.0996	1.90714	1.81091	1.71467	1.5572	1.45222	1.41723	1.53096	1.64469	1.81965	1.93338	1.92463	1.79341	1.62719	1.50471	1.43473	1.3035	1.18977	1.15478	1.19852	1.15478	1.0673	1.00606	0.918575	0.831092	0.769854	0.691119	0.612384	0.612384	0.568642	0.559894	0.533649	0.559894	0.586139	0.664874	0.73486	0.673622	0.656125	0.761105	0.813595	0.874834	0.901079	0.83984	0.94482	0.901079	0.78735	0.918575
67.5	Diameter (mm)	2.34455	2.10835	1.92463	1.8459	1.74092	1.5747	1.44348	1.38224	1.49597	1.62719	1.79341	1.90714	1.90714	1.78466	1.60969	1.53971	1.39973	1.25101	1.20727	1.13728	1.21602	1.16353	1.05855	0.979814	0.901079	0.831092	0.778602	0.673622	0.612384	0.612384	0.603635	0.568642	0.5249	0.559894	0.612384	0.673622	0.73486	0.638629	0.68237	0.778602	0.813595	0.901079	0.866085	0.857337	0.953569	0.857337	0.822344	0.936072
68.41	Diameter (mm)	2.32706	2.1171	1.92463	1.8459	1.76716	1.60095	1.45222	1.37349	1.47847	1.63594	1.74967	1.89839	1.90714	1.76716	1.60095	1.49597	1.39099	1.26851	1.15478	1.15478	1.22477	1.17228	1.11979	1.0498	0.971066	0.901079	0.813595	0.699867	0.638629	0.612384	0.612384	0.551145	0.568642	0.568642	0.647377	0.691119	0.708615	0.621132	0.708615	0.78735	0.831092	0.874834	0.822344	0.901079	0.94482	0.813595	0.83984	0.918575
69.29	Diameter (mm)	2.33581	2.1171	1.92463	1.8459	1.76716	1.62719	1.45222	1.35599	1.44348	1.60969	1.72342	1.88089	1.88089	1.74967	1.60095	1.48722	1.38224	1.25976	1.14603	1.17228	1.25101	1.18103	1.10229	1.04105	0.962317	0.883582	0.831092	0.726112	0.664874	0.621132	0.568642	0.559894	0.5249	0.568642	0.62988	0.708615	0.656125	0.656125	0.726112	0.78735	0.822344	0.822344	0.796099	0.927324	0.901079	0.778602	0.89233	0.874834
70.22	Diameter (mm)	2.3533	2.12585	1.94213	1.8634	1.80216	1.64469	1.46097	1.35599	1.40848	1.5922	1.67968	1.8634	1.8634	1.74092	1.5922	1.48722	1.34724	1.24226	1.13728	1.16353	1.25101	1.18103	1.10229	1.04105	1.01481	0.936072	0.848589	0.699867	0.647377	0.621132	0.594887	0.568642	0.568642	0.621132	0.656125	0.699867	0.664874	0.691119	0.73486	0.78735	0.831092	0.804847	0.831092	0.971066	0.813595	0.796099	0.901079	0.822344
71.1	Diameter (mm)	2.36205	2.1171	1.95088	1.88964	1.81965	1.63594	1.46097	1.35599	1.38224	1.56595	1.66218	1.81965	1.8634	1.73217	1.56595	1.46972	1.3385	1.21602	1.13728	1.16353	1.22477	1.18103	1.12854	1.0498	1.02356	0.971066	0.901079	0.769854	0.699867	0.647377	0.612384	0.612384	0.612384	0.647377	0.68237	0.699867	0.699867	0.673622	0.743609	0.796099	0.831092	0.78735	0.866085	0.901079	0.78735	0.83984	0.901079	0.752357
72.01	Diameter (mm)	2.33581	2.12585	1.94213	1.90714	1.79341	1.66218	1.49597	1.38224	1.36474	1.53971	1.64469	1.8284	1.85465	1.71467	1.5747	1.44348	1.3385	1.21602	1.10229	1.13728	1.21602	1.14603	1.0673	1.0673	1.0323	1.00606	0.901079	0.778602	0.743609	0.717364	0.68237	0.656125	0.673622	0.708615	0.699867	0.699867	0.699867	0.68237	0.752357	0.78735	0.78735	0.78735	0.918575	0.848589	0.761105	0.83984	0.857337	0.726112
72.91	Diameter (mm)	2.33581	2.10835	1.94213	1.87214	1.81965	1.64469	1.54846	1.42598	1.34724	1.56595	1.60969	1.76716	1.81965	1.72342	1.5572	1.42598	1.3035	1.16353	1.12854	1.11104	1.20727	1.13728	1.10229	1.0673	1.04105	0.971066	0.883582	0.804847	0.78735	0.78735	0.778602	0.743609	0.717364	0.726112	0.699867	0.73486	0.717364	0.717364	0.73486	0.78735	0.78735	0.78735	0.866085	0.831092	0.761105	0.883582	0.901079	0.778602
73.8	Diameter (mm)	2.3533	2.0996	1.93338	1.91589	1.81091	1.67093	1.53971	1.44348	1.32975	1.53971	1.5922	1.76716	1.81965	1.70593	1.5572	1.40848	1.29475	1.16353	1.07605	1.10229	1.17228	1.15478	1.09354	1.0498	1.02356	1.00606	0.874834	0.848589	0.831092	0.796099	0.78735	0.78735	0.761105	0.769854	0.743609	0.743609	0.743609	0.743609	0.752357	0.78735	0.78735	0.78735	0.831092	0.804847	0.78735	0.89233	0.857337	0.78735
74.71	Diameter (mm)	2.32706	2.0996	1.90714	1.88089	1.78466	1.67093	1.56595	1.46972	1.36474	1.53096	1.5747	1.72342	1.79341	1.69718	1.5747	1.39099	1.27726	1.14603	1.0498	1.0498	1.18103	1.14603	1.12854	1.05855	1.02356	1.02356	0.909827	0.857337	0.874834	0.857337	0.83984	0.831092	0.822344	0.848589	0.796099	0.78735	0.78735	0.78735	0.78735	0.78735	0.78735	0.78735	0.822344	0.78735	0.796099	0.874834	0.848589	0.78735
75.61	Diameter (mm)	2.31831	2.1171	1.91589	1.8459	1.81091	1.65344	1.60969	1.48722	1.37349	1.48722	1.58345	1.68843	1.79341	1.70593	1.5747	1.39099	1.26851	1.14603	1.0498	1.05855	1.11979	1.13728	1.10229	1.11104	1.0323	1.01481	0.94482	0.857337	0.874834	0.89233	0.901079	0.848589	0.857337	0.866085	0.804847	0.78735	0.78735	0.78735	0.78735	0.78735	0.78735	0.78735	0.78735	0.78735	0.813595	0.874834	0.813595	0.804847
76.5	Diameter (mm)	2.31831	2.0996	1.94213	1.87214	1.80216	1.65344	1.58345	1.51346	1.41723	1.44348	1.5572	1.66218	1.76716	1.72342	1.5747	1.40848	1.25976	1.12854	1.0323	1.01481	1.11104	1.11979	1.08479	1.09354	1.05855	1.01481	0.971066	0.874834	0.918575	0.901079	0.918575	0.909827	0.874834	0.874834	0.813595	0.831092	0.822344	0.78735	0.78735	0.78735	0.78735	0.78735	0.78735	0.78735	0.822344	0.874834	0.804847	0.813595
77.41	Diameter (mm)	2.32706	2.09085	1.90714	1.87214	1.78466	1.66218	1.61844	1.54846	1.44348	1.42598	1.5747	1.60969	1.70593	1.72342	1.58345	1.42598	1.25101	1.10229	1.04105	0.979814	1.07605	1.05855	1.08479	1.10229	1.0673	1.02356	0.962317	0.909827	0.909827	0.918575	0.962317	0.936072	0.874834	0.874834	0.813595	0.822344	0.831092	0.796099	0.78735	0.822344	0.796099	0.796099	0.813595	0.78735	0.804847	0.857337	0.804847	0.813595
78.31	Diameter (mm)	2.31831	2.0996	1.92463	1.85465	1.77591	1.67093	1.64469	1.5747	1.46972	1.42598	1.56595	1.61844	1.67968	1.67968	1.61844	1.44348	1.25101	1.12854	0.988562	0.936072	1.05855	1.0323	1.09354	1.11979	1.05855	1.01481	0.971066	0.936072	0.901079	0.936072	0.962317	0.953569	0.883582	0.909827	0.848589	0.831092	0.831092	0.831092	0.831092	0.866085	0.804847	0.831092	0.831092	0.778602	0.78735	0.857337	0.822344	0.813595
79.2	Diameter (mm)	2.31831	2.0996	1.90714	1.85465	1.77591	1.68843	1.66218	1.60095	1.49597	1.45222	1.53971	1.63594	1.64469	1.66218	1.61844	1.46972	1.26851	1.09354	0.997311	0.94482	0.997311	1.00606	1.07605	1.10229	1.05855	1.01481	1.00606	0.962317	0.866085	0.918575	0.971066	0.962317	0.918575	0.918575	0.89233	0.874834	0.874834	0.831092	0.831092	0.857337	0.83984	0.831092	0.831092	0.78735	0.78735	0.857337	0.822344	0.813595
80.12	Diameter (mm)	2.32706	2.0821	1.90714	1.8634	1.77591	1.67093	1.66218	1.61844	1.51346	1.45222	1.51346	1.64469	1.66218	1.66218	1.62719	1.48722	1.26851	1.10229	0.997311	0.927324	0.936072	1.00606	1.00606	1.08479	1.0673	1.0498	0.988562	0.953569	0.874834	0.874834	0.953569	0.971066	0.962317	0.953569	0.874834	0.874834	0.874834	0.822344	0.78735	0.78735	0.78735	0.78735	0.804847	0.78735	0.831092	0.866085	0.813595	0.822344
81.01	Diameter (mm)	2.33581	2.0821	1.90714	1.8634	1.77591	1.68843	1.66218	1.61844	1.53971	1.46097	1.51346	1.61844	1.66218	1.66218	1.62719	1.49597	1.27726	1.09354	0.988562	0.89233	0.883582	0.971066	0.962317	1.0498	1.0498	0.997311	1.02356	0.962317	0.909827	0.848589	0.89233	0.953569	0.962317	0.94482	0.94482	0.874834	0.874834	0.857337	0.831092	0.78735	0.78735	0.78735	0.78735	0.78735	0.831092	0.883582	0.804847	0.822344
81.92	Diameter (mm)	2.32706	2.0996	1.90714	1.8459	1.77591	1.67968	1.66218	1.60969	1.54846	1.48722	1.49597	1.62719	1.65344	1.66218	1.61844	1.49597	1.29475	1.11104	0.988562	0.857337	0.909827	0.94482	0.953569	1.00606	1.0498	1.01481	0.962317	1.00606	0.94482	0.848589	0.848589	0.918575	0.936072	0.962317	0.883582	0.848589	0.813595	0.831092	0.778602	0.831092	0.796099	0.78735	0.78735	0.78735	0.83984	0.918575	0.813595	0.813595
82.82	Diameter (mm)	2.31831	2.09085	1.93338	1.8459	1.78466	1.66218	1.66218	1.58345	1.53971	1.48722	1.50471	1.63594	1.66218	1.66218	1.60095	1.48722	1.3035	1.11979	0.988562	0.874834	0.883582	0.936072	0.901079	0.94482	1.04105	1.0323	0.988562	0.971066	0.918575	0.857337	0.83984	0.831092	0.918575	0.918575	0.918575	0.874834	0.804847	0.78735	0.769854	0.78735	0.78735	0.813595	0.813595	0.78735	0.848589	0.94482	0.813595	0.78735
83.72	Diameter (mm)	2.31831	2.09085	1.92463	1.8459	1.76716	1.66218	1.65344	1.62719	1.5572	1.50471	1.52221	1.62719	1.66218	1.66218	1.60095	1.48722	1.321	1.13728	0.988562	0.883582	0.89233	0.927324	0.89233	0.918575	1.01481	1.0498	1.0323	0.988562	0.962317	0.953569	0.848589	0.831092	0.901079	0.909827	0.901079	0.813595	0.804847	0.769854	0.78735	0.78735	0.761105	0.857337	0.831092	0.78735	0.848589	0.94482	0.831092	0.78735
84.61	Diameter (mm)	2.31831	2.0996	1.89839	1.83715	1.75842	1.67093	1.64469	1.66218	1.5922	1.5747	1.52221	1.62719	1.65344	1.65344	1.5922	1.52221	1.321	1.14603	0.988562	0.901079	0.89233	0.94482	0.874834	0.883582	0.971066	1.00606	1.00606	1.00606	0.962317	0.901079	0.813595	0.804847	0.831092	0.936072	0.874834	0.857337	0.796099	0.761105	0.761105	0.78735	0.78735	0.883582	0.874834	0.78735	0.83984	0.962317	0.831092	0.752357
85.52	Diameter (mm)	2.32706	2.09085	1.88964	1.8284	1.74092	1.68843	1.65344	1.65344	1.58345	1.5747	1.56595	1.62719	1.64469	1.65344	1.60095	1.53971	1.34724	1.16353	1.01481	0.901079	0.857337	0.927324	0.874834	0.89233	0.953569	0.979814	1.00606	1.00606	0.971066	0.909827	0.874834	0.78735	0.804847	0.901079	0.909827	0.831092	0.769854	0.778602	0.78735	0.78735	0.78735	0.857337	0.94482	0.796099	0.83984	0.953569	0.83984	0.743609
86.42	Diameter (mm)	2.31831	2.0996	1.88089	1.8284	1.75842	1.68843	1.66218	1.60095	1.58345	1.5747	1.58345	1.65344	1.65344	1.65344	1.61844	1.53096	1.37349	1.16353	1.04105	0.89233	0.866085	0.962317	0.918575	0.936072	0.962317	0.962317	0.971066	1.00606	0.997311	0.94482	0.927324	0.813595	0.78735	0.883582	0.883582	0.874834	0.796099	0.796099	0.796099	0.857337	0.822344	0.822344	0.971066	0.831092	0.822344	0.94482	0.83984	0.743609
87.31	Diameter (mm)	2.33581	2.09085	1.88964	1.8284	1.75842	1.67093	1.65344	1.61844	1.60969	1.5922	1.62719	1.65344	1.64469	1.65344	1.60969	1.53096	1.38224	1.17228	1.05855	0.89233	0.874834	0.953569	0.918575	0.94482	0.962317	0.971066	1.00606	0.971066	0.997311	0.979814	0.936072	0.848589	0.813595	0.857337	0.927324	0.918575	0.848589	0.857337	0.866085	0.857337	0.831092	0.866085	0.971066	0.857337	0.848589	0.936072	0.848589	0.717364
88.22	Diameter (mm)	2.32706	2.09085	1.90714	1.8459	1.73217	1.66218	1.64469	1.66218	1.62719	1.60095	1.60969	1.66218	1.64469	1.66218	1.61844	1.51346	1.38224	1.19852	1.05855	0.918575	0.89233	0.979814	0.94482	0.94482	0.962317	0.971066	0.971066	0.997311	0.962317	0.962317	0.971066	0.874834	0.796099	0.831092	0.971066	0.971066	0.927324	0.936072	0.953569	0.927324	0.918575	0.874834	0.971066	0.89233	0.866085	0.936072	0.874834	0.726112
89.12	Diameter (mm)	2.32706	2.0996	1.89839	1.8284	1.72342	1.65344	1.65344	1.64469	1.5922	1.65344	1.64469	1.66218	1.66218	1.67093	1.60969	1.52221	1.37349	1.21602	1.08479	0.94482	0.883582	0.962317	0.936072	0.918575	0.953569	0.971066	0.988562	0.971066	0.962317	0.962317	0.979814	0.927324	0.883582	0.874834	0.962317	1.00606	1.01481	1.02356	1.04105	1.02356	0.979814	0.936072	0.962317	0.936072	0.857337	0.953569	0.901079	0.73486
90.01	Diameter (mm)	2.31831	2.0996	1.88089	1.80216	1.74092	1.65344	1.66218	1.62719	1.66218	1.64469	1.67093	1.70593	1.67093	1.65344	1.58345	1.53096	1.39973	1.23352	1.09354	0.971066	0.918575	0.971066	0.94482	0.909827	0.971066	0.962317	0.997311	0.953569	0.94482	0.962317	0.962317	0.953569	0.89233	0.901079	0.953569	1.04105	1.05855	1.11104	1.10229	1.10229	1.04105	0.997311	0.988562	0.953569	0.874834	0.918575	0.901079	0.761105
90.93	Diameter (mm)	2.31831	2.09085	1.88089	1.77591	1.70593	1.66218	1.63594	1.65344	1.60969	1.66218	1.67968	1.68843	1.67093	1.66218	1.60095	1.49597	1.41723	1.25976	1.09354	0.988562	0.927324	0.988562	0.979814	0.962317	0.988562	0.988562	0.962317	0.94482	0.909827	0.918575	0.962317	0.953569	0.94482	0.918575	0.953569	1.05855	1.08479	1.16353	1.15478	1.12854	1.05855	1.04105	0.997311	0.953569	0.874834	0.901079	0.909827	0.78735
91.82	Diameter (mm)	2.31831	2.09085	1.89839	1.78466	1.67968	1.63594	1.65344	1.62719	1.66218	1.67093	1.68843	1.74967	1.68843	1.63594	1.60969	1.49597	1.39973	1.27726	1.12854	1.00606	0.936072	1.0323	1.01481	0.979814	0.988562	1.01481	0.988562	0.962317	0.909827	0.883582	0.936072	0.953569	0.953569	0.918575	0.927324	1.0673	1.09354	1.19852	1.18977	1.14603	1.10229	1.05855	1.01481	0.988562	0.901079	0.901079	0.89233	0.78735
92.73	Diameter (mm)	2.32706	2.09085	1.89839	1.81091	1.68843	1.63594	1.65344	1.65344	1.64469	1.64469	1.73217	1.74092	1.74092	1.62719	1.60969	1.51346	1.42598	1.29475	1.14603	1.02356	0.971066	1.0498	1.0323	1.01481	1.01481	1.00606	1.02356	0.962317	0.927324	0.883582	0.901079	0.94482	0.953569	0.927324	0.927324	1.04105	1.11979	1.18977	1.20727	1.16353	1.13728	1.0673	1.01481	0.962317	0.918575	0.89233	0.927324	0.813595
93.6	Diameter (mm)	2.31831	2.0821	1.88964	1.79341	1.68843	1.64469	1.64469	1.66218	1.62719	1.68843	1.72342	1.78466	1.74092	1.65344	1.58345	1.51346	1.42598	1.29475	1.17228	1.0323	0.962317	1.0323	1.00606	0.988562	1.04105	1.00606	1.04105	0.962317	0.936072	0.89233	0.89233	0.94482	0.927324	0.953569	0.936072	1.0323	1.12854	1.20727	1.21602	1.18103	1.13728	1.09354	1.01481	0.971066	0.909827	0.857337	0.936072	0.831092
94.5	Diameter (mm)	2.32706	2.09085	1.88089	1.77591	1.67968	1.65344	1.62719	1.65344	1.63594	1.71467	1.74092	1.76716	1.76716	1.66218	1.5747	1.50471	1.40848	1.321	1.20727	1.0673	1.00606	1.11979	1.0673	1.04105	1.04105	1.0323	0.997311	0.971066	0.94482	0.901079	0.874834	0.936072	0.918575	0.94482	0.962317	1.01481	1.12854	1.19852	1.21602	1.19852	1.13728	1.10229	1.02356	0.971066	0.874834	0.857337	0.927324	0.857337
95.39	Diameter (mm)	2.31831	2.06461	1.87214	1.75842	1.67093	1.64469	1.60969	1.65344	1.65344	1.71467	1.74967	1.76716	1.76716	1.67968	1.5747	1.48722	1.40848	1.3385	1.21602	1.11104	1.0498	1.11979	1.0673	1.0498	1.0498	1.02356	0.997311	0.936072	0.901079	0.89233	0.874834	0.909827	0.901079	0.901079	0.962317	1.01481	1.12854	1.17228	1.21602	1.21602	1.13728	1.10229	1.02356	0.988562	0.883582	0.831092	0.936072	0.883582
96.3	Diameter (mm)	2.31831	2.06461	1.87214	1.75842	1.65344	1.62719	1.5922	1.65344	1.65344	1.72342	1.76716	1.78466	1.80216	1.69718	1.5747	1.46097	1.40848	1.35599	1.23352	1.12854	1.0498	1.11979	1.0673	1.0498	1.00606	1.01481	0.953569	0.883582	0.866085	0.857337	0.866085	0.866085	0.883582	0.874834	0.89233	0.979814	1.08479	1.14603	1.18977	1.19852	1.13728	1.09354	1.02356	0.988562	0.89233	0.848589	0.927324	0.89233
97.2	Diameter (mm)	2.31831	2.07336	1.87214	1.76716	1.63594	1.58345	1.58345	1.65344	1.63594	1.71467	1.78466	1.81965	1.83715	1.72342	1.54846	1.45222	1.38224	1.34724	1.29475	1.15478	1.10229	1.10229	1.02356	0.997311	0.988562	0.997311	0.94482	0.874834	0.866085	0.804847	0.78735	0.831092	0.831092	0.831092	0.831092	0.962317	1.0673	1.07605	1.12854	1.14603	1.11979	1.07605	1.00606	0.979814	0.927324	0.857337	0.909827	0.89233
98.09	Diameter (mm)	2.31831	2.06461	1.85465	1.73217	1.63594	1.5747	1.58345	1.61844	1.67093	1.72342	1.79341	1.83715	1.81965	1.74967	1.56595	1.43473	1.39973	1.39973	1.29475	1.21602	1.13728	1.12854	1.01481	0.953569	0.979814	0.979814	0.94482	0.831092	0.778602	0.778602	0.752357	0.743609	0.778602	0.761105	0.796099	0.866085	0.971066	1.01481	1.0323	1.08479	1.0498	1.0498	1.00606	0.971066	0.953569	0.848589	0.874834	0.883582
99	Diameter (mm)	2.31831	2.05586	1.83715	1.73217	1.62719	1.50471	1.56595	1.5922	1.63594	1.72342	1.79341	1.81965	1.83715	1.77591	1.5922	1.40848	1.39973	1.39973	1.34724	1.23352	1.16353	1.11979	1.01481	0.962317	0.997311	0.979814	0.918575	0.83984	0.752357	0.769854	0.699867	0.656125	0.664874	0.717364	0.743609	0.813595	0.909827	0.936072	0.918575	0.979814	0.979814	0.962317	0.94482	0.94482	0.953569	0.822344	0.866085	0.909827
99.9	Diameter (mm)	2.30956	2.06461	1.8459	1.71467	1.61844	1.53096	1.50471	1.5572	1.64469	1.71467	1.75842	1.81965	1.87214	1.81091	1.61844	1.40848	1.38224	1.39973	1.37349	1.28601	1.20727	1.14603	1.01481	0.936072	0.979814	1.00606	0.962317	0.874834	0.761105	0.691119	0.621132	0.612384	0.638629	0.656125	0.717364	0.813595	0.89233	0.822344	0.883582	0.901079	0.953569	0.918575	0.874834	0.953569	0.918575	0.796099	0.901079	0.874834
100.79	Diameter (mm)	2.30956	2.07336	1.81091	1.70593	1.62719	1.48722	1.47847	1.53096	1.60969	1.70593	1.75842	1.83715	1.83715	1.80216	1.66218	1.46972	1.37349	1.39973	1.39973	1.32975	1.21602	1.14603	1.01481	0.874834	0.979814	1.0323	0.997311	0.927324	0.813595	0.664874	0.647377	0.62988	0.656125	0.699867	0.761105	0.831092	0.83984	0.78735	0.857337	0.883582	0.901079	0.874834	0.89233	0.962317	0.857337	0.813595	0.918575	0.857337
101.7	Diameter (mm)	2.31831	2.0821	1.8284	1.72342	1.63594	1.45222	1.41723	1.48722	1.5747	1.68843	1.76716	1.8459	1.88089	1.8284	1.67968	1.50471	1.38224	1.42598	1.37349	1.321	1.26851	1.16353	1.07605	0.901079	0.971066	1.02356	1.04105	0.936072	0.83984	0.673622	0.656125	0.647377	0.673622	0.68237	0.769854	0.831092	0.78735	0.813595	0.83984	0.874834	0.874834	0.874834	0.89233	0.962317	0.83984	0.831092	0.918575	0.804847
102.6	Diameter (mm)	2.31831	2.0996	1.8459	1.73217	1.64469	1.46972	1.37349	1.45222	1.54846	1.68843	1.75842	1.8459	1.88089	1.83715	1.70593	1.53096	1.39973	1.39099	1.39973	1.34724	1.3035	1.17228	1.08479	0.901079	0.971066	1.0498	1.0673	0.997311	0.857337	0.717364	0.664874	0.656125	0.656125	0.68237	0.752357	0.848589	0.743609	0.813595	0.822344	0.874834	0.874834	0.874834	0.883582	0.962317	0.83984	0.822344	0.927324	0.804847
103.51	Diameter (mm)	2.32706	2.10835	1.8634	1.74092	1.64469	1.50471	1.321	1.37349	1.51346	1.65344	1.74092	1.81965	1.8459	1.8459	1.73217	1.5572	1.46972	1.41723	1.44348	1.39973	1.32975	1.22477	1.16353	0.918575	0.953569	0.997311	1.0673	1.07605	0.953569	0.752357	0.621132	0.612384	0.62988	0.673622	0.752357	0.831092	0.769854	0.761105	0.796099	0.874834	0.909827	0.874834	0.857337	0.927324	0.89233	0.78735	0.909827	0.874834
104.41	Diameter (mm)	2.33581	2.14334	1.88089	1.74967	1.65344	1.53096	1.321	1.32975	1.47847	1.64469	1.74092	1.79341	1.83715	1.81965	1.74967	1.58345	1.47847	1.45222	1.45222	1.42598	1.32975	1.26851	1.15478	0.979814	0.94482	1.01481	1.05855	1.08479	0.997311	0.83984	0.691119	0.62988	0.612384	0.612384	0.656125	0.769854	0.822344	0.708615	0.78735	0.866085	0.883582	0.927324	0.874834	0.831092	0.918575	0.857337	0.796099	0.89233
105.32	Diameter (mm)	2.33581	2.14334	1.89839	1.74092	1.64469	1.53096	1.321	1.29475	1.42598	1.62719	1.71467	1.74967	1.8284	1.8284	1.74967	1.61844	1.48722	1.44348	1.45222	1.44348	1.35599	1.29475	1.19852	1.0673	0.927324	0.971066	1.0323	1.07605	1.01481	0.909827	0.743609	0.62988	0.603635	0.586139	0.586139	0.691119	0.769854	0.78735	0.743609	0.848589	0.901079	0.962317	0.962317	0.918575	0.901079	0.874834	0.831092	0.78735
106.2	Diameter (mm)	2.30081	2.15209	1.90714	1.71467	1.64469	1.53096	1.32975	1.25101	1.36474	1.5922	1.67093	1.68843	1.79341	1.79341	1.74967	1.64469	1.49597	1.48722	1.46097	1.47847	1.39973	1.32975	1.24226	1.19852	0.979814	0.962317	1.02356	1.0498	1.02356	0.988562	0.831092	0.699867	0.656125	0.603635	0.612384	0.664874	0.769854	0.866085	0.831092	0.822344	0.89233	0.962317	0.962317	0.997311	0.971066	0.936072	0.883582	0.813595
107.11	Diameter (mm)	2.30956	2.14334	1.92463	1.72342	1.64469	1.52221	1.35599	1.23352	1.3035	1.51346	1.62719	1.67968	1.72342	1.75842	1.74092	1.65344	1.52221	1.48722	1.47847	1.45222	1.42598	1.39099	1.3035	1.18977	1.13728	0.997311	0.997311	1.0498	1.0498	0.997311	0.936072	0.78735	0.699867	0.699867	0.664874	0.699867	0.708615	0.796099	0.83984	0.866085	0.936072	1.02356	1.02356	1.02356	1.0498	1.02356	0.953569	0.89233
108.01	Diameter (mm)	2.30081	2.13459	1.94213	1.74092	1.65344	1.53096	1.39099	1.25976	1.24226	1.41723	1.56595	1.64469	1.69718	1.72342	1.71467	1.64469	1.53096	1.48722	1.47847	1.43473	1.42598	1.39099	1.31225	1.25976	1.24226	1.0673	0.997311	1.00606	1.04105	1.0323	0.988562	0.918575	0.804847	0.699867	0.699867	0.699867	0.699867	0.717364	0.78735	0.831092	0.866085	0.918575	0.971066	1.04105	1.0498	1.0673	1.01481	0.962317
108.9	Diameter (mm)	2.28332	2.12585	1.95963	1.74092	1.64469	1.53096	1.40848	1.3035	1.25976	1.3035	1.49597	1.5747	1.61844	1.69718	1.67968	1.66218	1.54846	1.47847	1.43473	1.40848	1.37349	1.39099	1.34724	1.27726	1.25101	1.20727	1.07605	1.0323	1.00606	1.01481	0.997311	0.962317	0.909827	0.83984	0.726112	0.664874	0.656125	0.699867	0.743609	0.83984	0.866085	0.848589	0.927324	1.01481	1.02356	1.0323	1.0498	1.0323
109.81	Diameter (mm)	2.29206	2.12585	1.96838	1.76716	1.65344	1.5572	1.46972	1.32975	1.29475	1.25101	1.39099	1.53096	1.60095	1.66218	1.69718	1.66218	1.5747	1.47847	1.43473	1.39099	1.34724	1.38224	1.29475	1.25101	1.22477	1.22477	1.17228	1.09354	1.02356	1.01481	1.02356	0.971066	0.979814	0.901079	0.822344	0.752357	0.699867	0.699867	0.726112	0.78735	0.848589	0.874834	0.883582	0.953569	0.971066	1.00606	1.00606	1.00606
110.71	Diameter (mm)	2.28332	2.12585	1.97712	1.79341	1.66218	1.58345	1.48722	1.38224	1.31225	1.22477	1.32975	1.51346	1.53096	1.67093	1.69718	1.67093	1.60095	1.47847	1.42598	1.36474	1.31225	1.34724	1.29475	1.22477	1.22477	1.22477	1.20727	1.12854	1.08479	1.02356	1.02356	1.02356	0.979814	0.971066	0.909827	0.796099	0.752357	0.699867	0.708615	0.778602	0.796099	0.857337	0.874834	0.89233	0.953569	0.962317	0.988562	1.01481
111.6	Diameter (mm)	2.28332	2.13459	1.98587	1.79341	1.67093	1.60095	1.51346	1.41723	1.31225	1.24226	1.26851	1.46972	1.53096	1.64469	1.72342	1.67968	1.60969	1.47847	1.41723	1.34724	1.31225	1.28601	1.25101	1.22477	1.22477	1.22477	1.18977	1.18977	1.09354	1.0673	1.04105	1.01481	1.01481	0.997311	0.979814	0.883582	0.769854	0.743609	0.743609	0.769854	0.78735	0.831092	0.857337	0.874834	0.94482	0.962317	0.962317	1.01481
112.51	Diameter (mm)	2.28332	2.13459	1.99462	1.80216	1.67093	1.61844	1.51346	1.44348	1.31225	1.25101	1.25101	1.45222	1.52221	1.61844	1.73217	1.67968	1.60095	1.47847	1.42598	1.37349	1.31225	1.26851	1.22477	1.18103	1.18103	1.21602	1.18103	1.18103	1.13728	1.0673	1.0498	1.04105	1.0323	0.997311	0.988562	0.927324	0.796099	0.743609	0.708615	0.752357	0.78735	0.822344	0.857337	0.874834	0.962317	0.962317	0.971066	1.04105
113.41	Diameter (mm)	2.28332	2.14334	2.00337	1.79341	1.67968	1.64469	1.51346	1.46097	1.31225	1.25101	1.25976	1.46097	1.50471	1.62719	1.73217	1.67968	1.58345	1.48722	1.42598	1.36474	1.29475	1.25976	1.19852	1.13728	1.13728	1.17228	1.18103	1.18977	1.13728	1.11979	1.07605	1.0498	0.997311	0.971066	0.971066	0.909827	0.813595	0.717364	0.708615	0.752357	0.78735	0.813595	0.848589	0.874834	0.979814	0.962317	0.997311	1.0673
114.32	Diameter (mm)	2.30956	2.15209	1.99462	1.79341	1.67968	1.64469	1.52221	1.46972	1.321	1.25101	1.25101	1.46972	1.49597	1.63594	1.73217	1.67093	1.56595	1.48722	1.45222	1.32975	1.26851	1.22477	1.16353	1.10229	1.11979	1.11104	1.16353	1.18103	1.16353	1.13728	1.09354	1.05855	0.988562	0.927324	0.962317	0.901079	0.813595	0.717364	0.726112	0.769854	0.78735	0.804847	0.874834	0.901079	0.962317	0.979814	1.0498	1.09354
115.22	Diameter (mm)	2.30956	2.16084	1.97712	1.78466	1.67093	1.62719	1.54846	1.45222	1.34724	1.23352	1.26851	1.46972	1.48722	1.64469	1.74092	1.67968	1.53971	1.48722	1.43473	1.3035	1.23352	1.20727	1.11104	1.07605	1.09354	1.08479	1.12854	1.13728	1.13728	1.13728	1.09354	1.04105	0.988562	0.927324	0.94482	0.89233	0.796099	0.743609	0.73486	0.752357	0.813595	0.857337	0.883582	0.962317	0.988562	1.04105	1.11104	1.10229
116.11	Diameter (mm)	2.31831	2.16959	1.96838	1.79341	1.70593	1.62719	1.56595	1.45222	1.38224	1.25976	1.29475	1.48722	1.49597	1.65344	1.74092	1.67093	1.53096	1.46972	1.38224	1.26851	1.22477	1.14603	1.05855	1.0498	1.0673	1.07605	1.13728	1.13728	1.13728	1.11104	1.09354	1.04105	0.962317	0.927324	0.927324	0.874834	0.796099	0.769854	0.761105	0.78735	0.796099	0.822344	0.918575	0.988562	1.0498	1.0673	1.09354	1.0498
117.02	Diameter (mm)	2.31831	2.16084	1.95963	1.77591	1.74092	1.64469	1.5747	1.45222	1.39973	1.3035	1.29475	1.49597	1.52221	1.69718	1.74092	1.63594	1.53971	1.44348	1.35599	1.22477	1.15478	1.11979	1.05855	1.0498	1.0673	1.09354	1.13728	1.13728	1.13728	1.10229	1.09354	1.01481	0.927324	0.927324	0.918575	0.874834	0.813595	0.796099	0.822344	0.761105	0.78735	0.83984	0.918575	1.00606	1.0498	1.08479	1.07605	0.997311
117.92	Diameter (mm)	2.31831	2.15209	1.95088	1.81091	1.73217	1.64469	1.5747	1.48722	1.39973	1.321	1.29475	1.47847	1.51346	1.68843	1.71467	1.60969	1.54846	1.42598	1.32975	1.21602	1.14603	1.11104	1.0498	1.0498	1.0498	1.05855	1.11979	1.13728	1.13728	1.10229	1.10229	0.997311	0.909827	0.874834	0.89233	0.874834	0.857337	0.874834	0.831092	0.78735	0.78735	0.89233	0.962317	1.0323	1.05855	1.08479	1.01481	0.936072
118.83	Diameter (mm)	2.31831	2.16084	1.93338	1.79341	1.70593	1.66218	1.5747	1.49597	1.45222	1.3035	1.3035	1.47847	1.50471	1.65344	1.69718	1.5922	1.53096	1.42598	1.29475	1.21602	1.14603	1.0673	1.02356	1.0498	1.01481	1.04105	1.10229	1.13728	1.13728	1.10229	1.08479	0.962317	0.883582	0.874834	0.874834	0.874834	0.927324	0.883582	0.83984	0.78735	0.822344	0.883582	0.979814	1.0323	1.0498	1.0498	0.971066	0.909827
119.71	Diameter (mm)	2.32706	2.16084	1.91589	1.78466	1.69718	1.66218	1.56595	1.48722	1.46972	1.36474	1.3035	1.46097	1.49597	1.61844	1.68843	1.60969	1.49597	1.40848	1.29475	1.20727	1.11979	1.04105	1.04105	1.04105	0.988562	1.04105	1.0673	1.10229	1.13728	1.11104	1.07605	0.936072	0.874834	0.83984	0.874834	0.883582	0.962317	0.918575	0.848589	0.78735	0.866085	0.918575	0.988562	1.0498	1.0498	0.988562	0.936072	0.857337
120.62	Diameter (mm)	2.32706	2.15209	1.89839	1.76716	1.70593	1.64469	1.56595	1.51346	1.45222	1.38224	1.29475	1.43473	1.50471	1.61844	1.65344	1.58345	1.50471	1.39973	1.27726	1.18977	1.08479	1.0498	1.05855	1.0498	0.988562	1.01481	1.05855	1.08479	1.12854	1.13728	1.09354	0.936072	0.83984	0.796099	0.848589	0.909827	0.962317	0.953569	0.83984	0.813595	0.874834	0.953569	0.979814	1.00606	0.971066	0.936072	0.866085	0.813595
121.52	Diameter (mm)	2.31831	2.15209	1.88964	1.75842	1.70593	1.60969	1.5747	1.54846	1.46972	1.38224	1.3035	1.40848	1.48722	1.5922	1.63594	1.5747	1.53096	1.39973	1.25976	1.17228	1.11979	1.0323	1.05855	1.02356	0.962317	1.00606	1.02356	1.11104	1.12854	1.11104	1.0673	0.927324	0.813595	0.804847	0.796099	0.909827	0.979814	0.94482	0.813595	0.848589	0.89233	0.936072	0.962317	0.962317	0.909827	0.883582	0.796099	0.796099
122.41	Diameter (mm)	2.32706	2.14334	1.88089	1.74092	1.67968	1.60095	1.5747	1.56595	1.49597	1.40848	1.31225	1.36474	1.46097	1.54846	1.60095	1.58345	1.54846	1.40848	1.27726	1.19852	1.13728	1.02356	1.05855	0.997311	0.927324	0.997311	1.0498	1.05855	1.11104	1.11979	1.08479	0.94482	0.831092	0.78735	0.796099	0.909827	0.971066	0.936072	0.831092	0.874834	0.927324	0.918575	0.918575	0.901079	0.89233	0.874834	0.796099	0.813595
123.33	Diameter (mm)	2.30956	2.14334	1.88964	1.74967	1.66218	1.60095	1.5747	1.56595	1.51346	1.44348	1.34724	1.37349	1.43473	1.47847	1.5747	1.54846	1.52221	1.42598	1.29475	1.20727	1.14603	1.0498	1.04105	0.988562	0.874834	0.953569	0.962317	1.01481	1.0498	1.07605	1.08479	0.979814	0.857337	0.78735	0.769854	0.866085	0.953569	0.936072	0.848589	0.874834	0.936072	0.918575	0.901079	0.874834	0.901079	0.874834	0.78735	0.822344
124.22	Diameter (mm)	2.31831	2.13459	1.88964	1.74967	1.66218	1.60969	1.5747	1.56595	1.51346	1.47847	1.37349	1.34724	1.39973	1.48722	1.53971	1.51346	1.48722	1.44348	1.3035	1.23352	1.14603	1.05855	1.02356	0.979814	0.874834	0.953569	0.962317	0.962317	0.962317	1.01481	1.0498	1.00606	0.909827	0.796099	0.778602	0.796099	0.953569	0.962317	0.874834	0.89233	0.94482	0.901079	0.874834	0.874834	0.874834	0.874834	0.796099	0.804847
125.13	Diameter (mm)	2.31831	2.14334	1.90714	1.74092	1.66218	1.60969	1.5747	1.54846	1.50471	1.47847	1.39099	1.32975	1.42598	1.44348	1.49597	1.51346	1.48722	1.46097	1.321	1.25101	1.17228	1.05855	1.0498	0.971066	0.866085	0.909827	0.883582	0.89233	0.918575	0.936072	0.962317	0.997311	0.962317	0.831092	0.78735	0.761105	0.918575	0.988562	0.89233	0.927324	0.936072	0.953569	0.89233	0.874834	0.866085	0.874834	0.813595	0.78735
126.03	Diameter (mm)	2.31831	2.15209	1.89839	1.74967	1.66218	1.58345	1.56595	1.50471	1.52221	1.51346	1.44348	1.39099	1.39973	1.44348	1.48722	1.47847	1.44348	1.41723	1.37349	1.25101	1.18103	1.05855	1.05855	0.997311	0.874834	0.874834	0.874834	0.874834	0.874834	0.874834	0.89233	0.953569	0.936072	0.866085	0.804847	0.78735	0.831092	0.971066	0.936072	0.918575	0.988562	0.962317	0.936072	0.874834	0.857337	0.874834	0.83984	0.769854
126.89	Diameter (mm)	2.31831	2.13459	1.89839	1.72342	1.63594	1.5747	1.51346	1.53096	1.56595	1.50471	1.46097	1.42598	1.39973	1.42598	1.41723	1.39973	1.43473	1.43473	1.32975	1.25976	1.17228	1.08479	1.0498	0.997311	0.883582	0.874834	0.874834	0.831092	0.813595	0.822344	0.83984	0.883582	0.936072	0.883582	0.848589	0.78735	0.778602	0.953569	0.988562	0.918575	1.00606	0.988562	0.971066	0.901079	0.866085	0.883582	0.848589	0.761105
127.8	Diameter (mm)	2.30956	2.15209	1.89839	1.70593	1.60095	1.5572	1.52221	1.56595	1.52221	1.54846	1.52221	1.46097	1.41723	1.42598	1.38224	1.39973	1.39973	1.39973	1.39099	1.29475	1.21602	1.10229	1.07605	0.979814	0.866085	0.866085	0.813595	0.78735	0.78735	0.778602	0.769854	0.831092	0.909827	0.83984	0.866085	0.804847	0.78735	0.909827	0.988562	0.953569	1.02356	1.04105	1.04105	1.01481	0.883582	0.901079	0.866085	0.796099
128.7	Diameter (mm)	2.30956	2.14334	1.90714	1.70593	1.62719	1.56595	1.5572	1.51346	1.56595	1.56595	1.56595	1.53971	1.43473	1.41723	1.37349	1.32975	1.37349	1.38224	1.321	1.26851	1.18977	1.07605	1.10229	0.988562	0.874834	0.866085	0.813595	0.78735	0.78735	0.778602	0.761105	0.804847	0.848589	0.813595	0.831092	0.83984	0.78735	0.901079	0.988562	0.979814	1.02356	1.08479	1.08479	1.0498	0.94482	0.918575	0.874834	0.796099
129.6	Diameter (mm)	2.31831	2.14334	1.89839	1.73217	1.61844	1.54846	1.54846	1.51346	1.5747	1.60095	1.58345	1.5747	1.47847	1.42598	1.3385	1.321	1.38224	1.39973	1.36474	1.27726	1.18977	1.11104	1.0673	0.997311	0.883582	0.866085	0.822344	0.78735	0.78735	0.769854	0.743609	0.752357	0.778602	0.761105	0.796099	0.83984	0.796099	0.848589	1.01481	0.997311	1.0323	1.11979	1.10229	1.0673	1.01481	0.936072	0.883582	0.822344
130.49	Diameter (mm)	2.32706	2.14334	1.91589	1.74092	1.61844	1.5572	1.53096	1.52221	1.5747	1.63594	1.63594	1.63594	1.51346	1.45222	1.3385	1.31225	1.34724	1.35599	1.38224	1.29475	1.20727	1.11104	1.0673	0.962317	0.874834	0.857337	0.813595	0.78735	0.778602	0.73486	0.699867	0.717364	0.778602	0.761105	0.78735	0.804847	0.78735	0.83984	0.971066	1.0323	1.0673	1.11104	1.13728	1.11979	1.04105	0.953569	0.909827	0.857337
131.4	Diameter (mm)	2.31831	2.14334	1.90714	1.69718	1.60095	1.51346	1.51346	1.50471	1.58345	1.64469	1.66218	1.64469	1.53096	1.46097	1.35599	1.31225	1.3385	1.321	1.34724	1.26851	1.18977	1.09354	1.07605	0.927324	0.874834	0.848589	0.804847	0.78735	0.761105	0.699867	0.699867	0.761105	0.752357	0.743609	0.743609	0.78735	0.78735	0.822344	0.962317	1.0498	1.09354	1.11979	1.15478	1.16353	1.0673	0.979814	0.94482	0.822344
132.3	Diameter (mm)	2.31831	2.15209	1.88089	1.70593	1.5922	1.53096	1.48722	1.51346	1.56595	1.66218	1.69718	1.67093	1.56595	1.49597	1.39099	1.3035	1.32975	1.321	1.34724	1.25976	1.17228	1.10229	1.0673	0.94482	0.918575	0.848589	0.831092	0.813595	0.752357	0.743609	0.743609	0.73486	0.699867	0.699867	0.717364	0.761105	0.78735	0.822344	0.953569	1.0673	1.0673	1.13728	1.13728	1.13728	1.11979	0.988562	0.909827	0.83984
133.19	Diameter (mm)	2.31831	2.15209	1.88089	1.71467	1.61844	1.53096	1.47847	1.52221	1.5572	1.63594	1.73217	1.71467	1.60969	1.53096	1.36474	1.31225	1.29475	1.3385	1.34724	1.24226	1.16353	1.10229	1.0673	0.94482	0.936072	0.874834	0.857337	0.804847	0.78735	0.699867	0.68237	0.708615	0.708615	0.699867	0.73486	0.769854	0.78735	0.831092	0.909827	1.02356	1.08479	1.11979	1.13728	1.16353	1.11979	1.0498	0.962317	0.866085
134.1	Diameter (mm)	2.31831	2.15209	1.88964	1.72342	1.5922	1.51346	1.46097	1.51346	1.56595	1.63594	1.74092	1.77591	1.66218	1.5572	1.39099	1.321	1.28601	1.3035	1.29475	1.19852	1.13728	1.10229	1.10229	0.936072	0.909827	0.874834	0.83984	0.78735	0.743609	0.673622	0.664874	0.708615	0.699867	0.699867	0.717364	0.743609	0.778602	0.804847	0.883582	1.00606	1.0673	1.09354	1.12854	1.14603	1.14603	1.08479	0.953569	0.874834
135	Diameter (mm)	2.32706	2.15209	1.89839	1.68843	1.5747	1.47847	1.40848	1.50471	1.56595	1.63594	1.75842	1.79341	1.72342	1.60969	1.44348	1.3385	1.29475	1.25976	1.25101	1.20727	1.14603	1.13728	1.10229	0.971066	0.94482	0.857337	0.831092	0.778602	0.708615	0.638629	0.664874	0.717364	0.699867	0.699867	0.699867	0.673622	0.717364	0.78735	0.83984	0.979814	1.0498	1.08479	1.11104	1.13728	1.13728	1.09354	0.997311	0.927324
135.89	Diameter (mm)	2.32706	2.14334	1.88089	1.68843	1.5572	1.47847	1.40848	1.47847	1.5747	1.62719	1.74967	1.81091	1.74967	1.65344	1.50471	1.36474	1.28601	1.25101	1.22477	1.18977	1.10229	1.10229	1.12854	0.962317	0.997311	0.918575	0.83984	0.778602	0.699867	0.656125	0.664874	0.717364	0.68237	0.68237	0.699867	0.699867	0.691119	0.761105	0.796099	0.927324	0.988562	1.0323	1.0673	1.12854	1.11979	1.09354	1.04105	0.927324
136.81	Diameter (mm)	2.31831	2.13459	1.87214	1.66218	1.5572	1.48722	1.42598	1.44348	1.53971	1.64469	1.73217	1.80216	1.75842	1.69718	1.5572	1.39973	1.27726	1.23352	1.18103	1.13728	1.10229	1.08479	1.05855	1.01481	1.0323	0.94482	0.918575	0.857337	0.73486	0.699867	0.656125	0.708615	0.656125	0.656125	0.656125	0.656125	0.656125	0.717364	0.78735	0.918575	0.988562	0.971066	1.00606	1.05855	1.09354	1.11104	1.01481	0.927324
137.7	Diameter (mm)	2.30081	2.12585	1.8634	1.67968	1.56595	1.43473	1.39099	1.40848	1.51346	1.62719	1.74092	1.79341	1.8284	1.74967	1.61844	1.46097	1.321	1.19852	1.13728	1.13728	1.13728	1.10229	1.09354	0.997311	1.05855	0.988562	0.979814	0.927324	0.831092	0.717364	0.699867	0.673622	0.612384	0.612384	0.612384	0.612384	0.612384	0.699867	0.822344	0.936072	0.962317	0.927324	0.962317	1.0323	1.07605	1.0498	0.953569	0.874834
138.61	Diameter (mm)	2.29206	2.1171	1.85465	1.68843	1.5572	1.41723	1.38224	1.38224	1.47847	1.60969	1.70593	1.78466	1.79341	1.77591	1.65344	1.50471	1.28601	1.19852	1.18977	1.08479	1.0498	1.0498	1.09354	1.02356	1.0673	0.997311	1.02356	1.0323	0.909827	0.778602	0.752357	0.691119	0.603635	0.603635	0.612384	0.62988	0.647377	0.726112	0.857337	0.962317	0.874834	0.918575	0.962317	1.00606	1.0323	0.979814	0.927324	0.857337
139.51	Diameter (mm)	2.29206	2.10835	1.85465	1.66218	1.53971	1.40848	1.38224	1.37349	1.46097	1.60095	1.69718	1.75842	1.78466	1.79341	1.71467	1.53096	1.32975	1.18977	1.13728	1.10229	1.09354	1.09354	1.11104	1.0323	1.04105	1.00606	1.07605	1.04105	0.971066	0.848589	0.78735	0.699867	0.612384	0.621132	0.656125	0.621132	0.664874	0.761105	0.901079	0.918575	0.822344	0.901079	0.962317	1.00606	0.988562	0.971066	0.927324	0.848589
140.42	Diameter (mm)	2.29206	2.10835	1.85465	1.64469	1.53096	1.40848	1.36474	1.35599	1.46097	1.60095	1.67093	1.74092	1.78466	1.81965	1.74092	1.56595	1.37349	1.20727	1.14603	1.13728	1.10229	1.09354	1.09354	1.0498	1.0323	0.979814	1.0673	1.0673	1.01481	0.927324	0.822344	0.699867	0.647377	0.612384	0.612384	0.612384	0.68237	0.796099	0.901079	0.883582	0.866085	0.936072	0.979814	1.00606	1.00606	0.971066	0.94482	0.831092
141.3	Diameter (mm)	2.28332	2.1171	1.85465	1.66218	1.53971	1.40848	1.32975	1.36474	1.46972	1.56595	1.64469	1.74092	1.77591	1.81965	1.73217	1.60095	1.41723	1.23352	1.16353	1.12854	1.09354	1.09354	1.12854	1.08479	0.988562	0.94482	1.01481	1.10229	1.0673	0.971066	0.883582	0.708615	0.612384	0.612384	0.647377	0.673622	0.699867	0.822344	0.909827	0.901079	0.857337	0.927324	1.00606	1.0498	1.0323	0.962317	0.883582	0.822344
142.21	Diameter (mm)	2.28332	2.12585	1.87214	1.66218	1.53096	1.42598	1.31225	1.36474	1.46097	1.53971	1.66218	1.72342	1.74967	1.77591	1.74967	1.62719	1.44348	1.26851	1.19852	1.13728	1.11979	1.12854	1.13728	1.11979	0.953569	0.909827	1.0323	1.08479	1.05855	0.988562	0.918575	0.726112	0.699867	0.656125	0.638629	0.612384	0.664874	0.78735	0.866085	0.857337	0.866085	0.953569	0.979814	1.00606	1.00606	0.962317	0.901079	0.831092
143.11	Diameter (mm)	2.30956	2.13459	1.89839	1.66218	1.53096	1.44348	1.31225	1.34724	1.45222	1.5747	1.68843	1.72342	1.74967	1.74967	1.74967	1.63594	1.48722	1.28601	1.21602	1.10229	1.13728	1.13728	1.13728	1.13728	0.988562	0.927324	0.962317	1.0323	1.05855	0.979814	0.918575	0.778602	0.656125	0.656125	0.647377	0.656125	0.673622	0.796099	0.857337	0.857337	0.857337	0.927324	1.00606	1.0323	1.0498	1.00606	0.936072	0.874834
144	Diameter (mm)	2.30956	2.14334	1.91589	1.71467	1.5747	1.46097	1.29475	1.3385	1.45222	1.60095	1.67968	1.71467	1.74967	1.74967	1.74967	1.64469	1.49597	1.321	1.22477	1.15478	1.13728	1.13728	1.14603	1.17228	1.01481	0.89233	0.94482	1.0323	1.0673	0.997311	0.927324	0.804847	0.673622	0.62988	0.612384	0.612384	0.62988	0.726112	0.804847	0.848589	0.848589	0.918575	0.979814	1.01481	1.0498	1.0323	0.953569	0.883582
144.91	Diameter (mm)	2.32706	2.16084	1.95088	1.74967	1.62719	1.49597	1.3035	1.27726	1.42598	1.5747	1.64469	1.72342	1.74967	1.74967	1.74967	1.65344	1.51346	1.36474	1.24226	1.18977	1.13728	1.13728	1.15478	1.24226	1.0498	0.918575	0.953569	0.979814	1.02356	0.997311	0.927324	0.822344	0.699867	0.656125	0.656125	0.656125	0.673622	0.699867	0.778602	0.822344	0.848589	0.918575	1.00606	1.0498	1.0498	1.09354	1.00606	0.918575
145.81	Diameter (mm)	2.32706	2.18708	1.98587	1.77591	1.65344	1.54846	1.32975	1.25976	1.40848	1.53096	1.63594	1.69718	1.74967	1.74967	1.74967	1.65344	1.53096	1.39099	1.29475	1.20727	1.18103	1.18103	1.18977	1.22477	1.12854	0.962317	0.94482	0.936072	1.0323	0.971066	0.927324	0.83984	0.708615	0.699867	0.664874	0.673622	0.699867	0.699867	0.761105	0.804847	0.866085	0.874834	0.953569	1.0498	1.0498	1.07605	1.07605	0.979814
146.72	Diameter (mm)	2.31831	2.21333	1.99462	1.81091	1.68843	1.58345	1.37349	1.24226	1.39099	1.51346	1.60969	1.69718	1.74092	1.74967	1.74967	1.64469	1.53971	1.40848	1.31225	1.27726	1.22477	1.22477	1.22477	1.23352	1.18103	1.0323	0.936072	0.936072	0.997311	0.953569	0.962317	0.866085	0.743609	0.691119	0.656125	0.673622	0.699867	0.699867	0.717364	0.822344	0.83984	0.857337	0.918575	0.997311	1.0498	1.08479	1.07605	1.0498
147.62	Diameter (mm)	2.30956	2.20458	2.01212	1.8459	1.70593	1.60095	1.40848	1.24226	1.36474	1.48722	1.5572	1.65344	1.71467	1.74967	1.73217	1.63594	1.53096	1.39973	1.32975	1.28601	1.22477	1.18103	1.18977	1.25101	1.21602	1.11104	1.00606	0.936072	0.94482	0.927324	0.918575	0.89233	0.769854	0.708615	0.699867	0.691119	0.656125	0.68237	0.743609	0.778602	0.866085	0.874834	0.89233	0.962317	1.00606	1.05855	1.09354	1.05855
148.51	Diameter (mm)	2.30956	2.22208	2.02087	1.85465	1.72342	1.63594	1.43473	1.22477	1.3385	1.48722	1.56595	1.63594	1.68843	1.74092	1.71467	1.62719	1.52221	1.39973	1.3385	1.26851	1.22477	1.15478	1.13728	1.22477	1.21602	1.13728	1.0323	0.962317	0.927324	0.918575	0.918575	0.936072	0.822344	0.717364	0.699867	0.664874	0.638629	0.673622	0.743609	0.78735	0.831092	0.874834	0.909827	0.936072	0.997311	1.02356	1.0498	1.0498
149.42	Diameter (mm)	2.32706	2.22208	2.02961	1.8634	1.73217	1.65344	1.45222	1.23352	1.31225	1.49597	1.5572	1.65344	1.67968	1.74092	1.70593	1.62719	1.48722	1.39973	1.32975	1.24226	1.21602	1.18103	1.18103	1.19852	1.17228	1.18977	1.0498	0.94482	0.918575	0.936072	0.927324	0.936072	0.874834	0.778602	0.699867	0.656125	0.647377	0.656125	0.743609	0.78735	0.813595	0.874834	0.909827	0.962317	1.01481	1.0498	1.0673	1.08479
150.32	Diameter (mm)	2.32706	2.22208	2.02087	1.8634	1.74967	1.67093	1.46097	1.23352	1.3035	1.48722	1.5572	1.65344	1.67093	1.74092	1.71467	1.60969	1.47847	1.39973	1.31225	1.24226	1.20727	1.18103	1.18103	1.20727	1.15478	1.19852	1.07605	1.00606	0.936072	0.89233	0.918575	0.918575	0.874834	0.822344	0.743609	0.68237	0.656125	0.691119	0.726112	0.813595	0.83984	0.831092	0.936072	0.962317	1.01481	1.0498	1.10229	1.08479
151.21	Diameter (mm)	2.32706	2.22208	2.02087	1.8634	1.75842	1.67093	1.46097	1.23352	1.28601	1.47847	1.54846	1.58345	1.64469	1.71467	1.71467	1.60095	1.46097	1.39973	1.27726	1.22477	1.19852	1.18103	1.18103	1.20727	1.15478	1.18977	1.12854	1.0498	0.962317	0.901079	0.874834	0.901079	0.927324	0.848589	0.769854	0.708615	0.699867	0.699867	0.726112	0.822344	0.831092	0.857337	0.94482	0.971066	1.04105	1.0673	1.11979	1.0673
152.12	Diameter (mm)	2.32706	2.21333	2.02087	1.8459	1.75842	1.66218	1.46097	1.24226	1.25976	1.46972	1.5572	1.63594	1.67093	1.69718	1.69718	1.58345	1.45222	1.39099	1.27726	1.22477	1.18977	1.16353	1.13728	1.18103	1.15478	1.15478	1.14603	1.07605	0.953569	0.936072	0.909827	0.94482	0.94482	0.883582	0.804847	0.699867	0.699867	0.699867	0.769854	0.831092	0.831092	0.89233	0.962317	1.02356	1.0498	1.08479	1.09354	1.0498
153.02	Diameter (mm)	2.32706	2.20458	2.00337	1.83715	1.75842	1.66218	1.46972	1.26851	1.25976	1.43473	1.56595	1.61844	1.67093	1.71467	1.68843	1.5747	1.45222	1.39099	1.25101	1.22477	1.18977	1.11979	1.11979	1.13728	1.14603	1.18103	1.14603	1.0673	0.988562	0.927324	0.909827	0.953569	0.94482	0.901079	0.796099	0.761105	0.73486	0.752357	0.822344	0.831092	0.83984	0.94482	0.988562	1.0498	1.05855	1.09354	1.07605	1.02356
153.93	Diameter (mm)	2.32706	2.17834	1.96838	1.85465	1.75842	1.65344	1.46972	1.26851	1.25976	1.42598	1.53096	1.5747	1.62719	1.70593	1.66218	1.56595	1.44348	1.37349	1.24226	1.22477	1.20727	1.14603	1.13728	1.13728	1.16353	1.22477	1.17228	1.0673	0.997311	0.936072	0.909827	0.927324	0.962317	0.918575	0.813595	0.78735	0.761105	0.813595	0.831092	0.831092	0.89233	0.971066	1.0498	1.05855	1.09354	1.08479	1.0323	0.909827
154.81	Diameter (mm)	2.31831	2.16084	1.93338	1.81091	1.74967	1.62719	1.46097	1.3035	1.25976	1.41723	1.53971	1.53971	1.62719	1.67968	1.68843	1.54846	1.46972	1.34724	1.25976	1.22477	1.16353	1.11979	1.14603	1.13728	1.19852	1.21602	1.16353	1.10229	0.997311	0.918575	0.94482	0.94482	0.953569	0.89233	0.83984	0.78735	0.848589	0.831092	0.831092	0.831092	0.927324	1.0323	1.0498	1.11104	1.11979	1.04105	0.94482	0.874834
155.72	Diameter (mm)	2.32706	2.16084	1.90714	1.77591	1.71467	1.62719	1.45222	1.31225	1.25101	1.40848	1.50471	1.5747	1.63594	1.66218	1.64469	1.53971	1.47847	1.32975	1.25976	1.22477	1.15478	1.12854	1.16353	1.14603	1.20727	1.20727	1.14603	1.09354	1.00606	0.918575	0.927324	0.953569	0.936072	0.883582	0.857337	0.857337	0.848589	0.831092	0.831092	0.848589	0.953569	1.0498	1.0673	1.13728	1.0498	0.953569	0.866085	0.83984
156.62	Diameter (mm)	2.31831	2.14334	1.91589	1.79341	1.72342	1.60969	1.47847	1.31225	1.28601	1.40848	1.51346	1.49597	1.5747	1.64469	1.61844	1.53971	1.46097	1.32975	1.25976	1.21602	1.15478	1.15478	1.16353	1.14603	1.21602	1.20727	1.18103	1.08479	0.997311	0.901079	0.874834	0.909827	0.918575	0.874834	0.918575	0.883582	0.857337	0.804847	0.813595	0.89233	1.00606	1.0673	1.09354	1.08479	0.971066	0.901079	0.83984	0.848589
157.53	Diameter (mm)	2.33581	2.1171	1.90714	1.78466	1.72342	1.5922	1.46972	1.37349	1.3035	1.38224	1.47847	1.48722	1.53096	1.60969	1.60969	1.54846	1.42598	1.32975	1.27726	1.20727	1.15478	1.16353	1.15478	1.15478	1.22477	1.22477	1.19852	1.11104	1.02356	0.883582	0.848589	0.874834	0.874834	0.89233	0.979814	0.927324	0.883582	0.769854	0.804847	0.918575	1.04105	1.08479	1.07605	1.00606	0.953569	0.874834	0.813595	0.831092
158.43	Diameter (mm)	2.32706	2.12585	1.88089	1.75842	1.67968	1.60969	1.47847	1.39099	1.3385	1.36474	1.46097	1.46972	1.53096	1.5747	1.5747	1.49597	1.43473	1.34724	1.27726	1.20727	1.14603	1.15478	1.12854	1.15478	1.23352	1.22477	1.23352	1.15478	1.05855	0.901079	0.804847	0.83984	0.866085	0.94482	1.02356	0.971066	0.883582	0.78735	0.831092	0.936072	1.0323	1.07605	1.04105	1.00606	0.89233	0.831092	0.83984	0.804847
159.32	Diameter (mm)	2.30956	2.12585	1.8634	1.72342	1.67093	1.5922	1.48722	1.42598	1.37349	1.36474	1.46097	1.45222	1.51346	1.53971	1.53096	1.52221	1.46097	1.38224	1.28601	1.18977	1.12854	1.17228	1.12854	1.13728	1.22477	1.24226	1.22477	1.15478	1.11104	0.918575	0.778602	0.813595	0.822344	0.927324	1.04105	1.00606	0.874834	0.804847	0.883582	0.962317	1.01481	1.0498	1.0498	0.979814	0.936072	0.83984	0.813595	0.78735
160.2	Diameter (mm)	2.30956	2.1171	1.85465	1.72342	1.66218	1.5747	1.49597	1.41723	1.40848	1.38224	1.44348	1.43473	1.46097	1.50471	1.50471	1.49597	1.45222	1.36474	1.28601	1.18977	1.12854	1.16353	1.11979	1.13728	1.18977	1.22477	1.22477	1.18977	1.12854	0.962317	0.813595	0.778602	0.796099	0.89233	1.07605	1.0498	0.89233	0.857337	0.918575	0.971066	1.0323	1.07605	0.997311	0.962317	0.89233	0.83984	0.78735	0.778602
161.1	Diameter (mm)	2.30956	2.0996	1.8459	1.71467	1.65344	1.5747	1.51346	1.46097	1.42598	1.42598	1.45222	1.43473	1.43473	1.47847	1.47847	1.47847	1.41723	1.3385	1.3035	1.20727	1.13728	1.19852	1.12854	1.09354	1.19852	1.18103	1.22477	1.22477	1.16353	1.02356	0.831092	0.769854	0.796099	0.909827	1.0498	1.0673	0.901079	0.874834	0.927324	1.00606	1.0498	1.0498	0.997311	0.94482	0.89233	0.813595	0.822344	0.761105
161.99	Diameter (mm)	2.33581	2.1171	1.88964	1.76716	1.67968	1.61844	1.50471	1.49597	1.48722	1.44348	1.43473	1.39973	1.45222	1.46972	1.44348	1.45222	1.40848	1.37349	1.3035	1.18103	1.10229	1.13728	1.0673	1.0498	1.08479	1.12854	1.18103	1.15478	1.14603	1.0673	0.909827	0.822344	0.796099	0.918575	1.05855	1.12854	0.94482	0.927324	0.927324	0.971066	1.01481	1.0323	0.979814	0.94482	0.874834	0.813595	0.78735	0.761105
162.9	Diameter (mm)	2.32706	2.12585	1.88089	1.74967	1.66218	1.63594	1.5747	1.56595	1.51346	1.48722	1.45222	1.41723	1.45222	1.46097	1.42598	1.42598	1.39973	1.37349	1.3385	1.20727	1.10229	1.11979	1.04105	1.00606	1.0323	1.05855	1.11104	1.15478	1.13728	1.09354	0.936072	0.874834	0.804847	0.866085	1.02356	1.09354	0.979814	0.94482	0.953569	0.971066	1.02356	1.00606	0.962317	0.927324	0.874834	0.796099	0.831092	0.761105
163.8	Diameter (mm)	2.33581	2.12585	1.87214	1.74092	1.66218	1.60969	1.5747	1.58345	1.5747	1.50471	1.46972	1.42598	1.46097	1.43473	1.40848	1.41723	1.39099	1.36474	1.3385	1.22477	1.11104	1.09354	0.988562	0.962317	0.971066	1.00606	1.07605	1.09354	1.05855	1.0673	0.988562	0.874834	0.848589	0.83984	0.971066	1.07605	0.979814	0.962317	0.971066	0.997311	1.0323	0.997311	0.971066	0.962317	0.857337	0.822344	0.848589	0.761105
164.71	Diameter (mm)	2.32706	2.12585	1.88089	1.74092	1.66218	1.5922	1.61844	1.61844	1.58345	1.5747	1.51346	1.46972	1.47847	1.41723	1.36474	1.38224	1.321	1.34724	1.3385	1.25101	1.11979	1.05855	0.962317	0.918575	0.979814	0.962317	1.00606	1.0498	1.0323	1.07605	0.971066	0.89233	0.866085	0.831092	0.971066	1.0498	0.988562	0.971066	0.988562	1.00606	1.0498	1.0323	0.971066	0.953569	0.857337	0.83984	0.822344	0.769854
165.59	Diameter (mm)	2.32706	2.12585	1.87214	1.72342	1.67968	1.62719	1.65344	1.62719	1.64469	1.58345	1.56595	1.48722	1.48722	1.39973	1.35599	1.35599	1.31225	1.321	1.3385	1.24226	1.15478	1.05855	0.89233	0.89233	0.927324	0.953569	0.997311	1.00606	1.00606	0.997311	0.962317	0.918575	0.831092	0.813595	0.979814	1.02356	1.00606	0.979814	1.01481	1.0323	1.0498	1.04105	0.962317	0.962317	0.857337	0.848589	0.813595	0.769854
166.5	Diameter (mm)	2.32706	2.10835	1.85465	1.71467	1.69718	1.66218	1.65344	1.66218	1.70593	1.66218	1.5922	1.53096	1.53971	1.39973	1.3385	1.35599	1.25101	1.24226	1.29475	1.25101	1.18103	1.04105	0.936072	0.936072	0.936072	0.918575	0.918575	0.918575	0.89233	0.918575	0.901079	0.866085	0.831092	0.813595	0.927324	1.01481	1.01481	0.988562	1.04105	1.05855	1.0498	1.04105	0.962317	1.00606	0.857337	0.848589	0.813595	0.769854
167.4	Diameter (mm)	2.33581	2.1171	1.87214	1.72342	1.67093	1.66218	1.67968	1.69718	1.71467	1.70593	1.65344	1.56595	1.5572	1.44348	1.3385	1.31225	1.24226	1.22477	1.24226	1.25976	1.21602	1.07605	0.901079	0.918575	0.927324	0.918575	0.901079	0.874834	0.874834	0.874834	0.883582	0.857337	0.804847	0.831092	0.866085	1.0498	1.0673	0.971066	1.0498	1.07605	1.07605	1.02356	0.979814	0.997311	0.848589	0.831092	0.874834	0.796099
168.29	Diameter (mm)	2.33581	2.1171	1.85465	1.71467	1.69718	1.65344	1.68843	1.74092	1.75842	1.75842	1.70593	1.61844	1.5747	1.44348	1.32975	1.27726	1.23352	1.22477	1.24226	1.24226	1.24226	1.10229	0.927324	0.936072	0.874834	0.874834	0.874834	0.83984	0.831092	0.83984	0.822344	0.78735	0.813595	0.804847	0.831092	0.988562	1.04105	0.962317	1.04105	1.0673	1.0673	1.02356	0.962317	1.00606	0.857337	0.804847	0.874834	0.831092
169.2	Diameter (mm)	2.32706	2.1171	1.8459	1.69718	1.67968	1.65344	1.70593	1.74967	1.79341	1.79341	1.74967	1.63594	1.5747	1.44348	1.32975	1.27726	1.22477	1.13728	1.18977	1.23352	1.25976	1.12854	0.971066	0.901079	0.874834	0.83984	0.804847	0.769854	0.769854	0.804847	0.78735	0.78735	0.769854	0.761105	0.778602	0.962317	0.997311	0.918575	0.979814	0.971066	0.997311	0.988562	0.94482	0.962317	0.866085	0.83984	0.89233	0.778602
170.1	Diameter (mm)	2.32706	2.12585	1.87214	1.71467	1.65344	1.64469	1.68843	1.76716	1.80216	1.8284	1.79341	1.68843	1.60095	1.50471	1.36474	1.24226	1.18977	1.13728	1.13728	1.19852	1.25101	1.18103	1.04105	0.927324	0.866085	0.804847	0.726112	0.726112	0.78735	0.813595	0.78735	0.778602	0.769854	0.78735	0.78735	0.89233	0.918575	0.83984	0.918575	0.962317	0.962317	0.953569	0.927324	0.874834	0.796099	0.866085	0.874834	0.796099
171.01	Diameter (mm)	2.32706	2.1171	1.83715	1.68843	1.64469	1.61844	1.69718	1.73217	1.83715	1.85465	1.83715	1.75842	1.65344	1.53096	1.36474	1.24226	1.17228	1.11104	1.13728	1.18103	1.23352	1.20727	1.09354	1.04105	0.883582	0.813595	0.78735	0.78735	0.831092	0.831092	0.831092	0.804847	0.78735	0.769854	0.831092	0.927324	0.89233	0.78735	0.866085	0.918575	0.962317	0.936072	0.883582	0.866085	0.848589	0.936072	0.883582	0.804847
171.91	Diameter (mm)	2.33581	2.1171	1.8459	1.67968	1.63594	1.60969	1.64469	1.76716	1.80216	1.87214	1.91589	1.81965	1.68843	1.60969	1.42598	1.26851	1.15478	1.07605	1.09354	1.18103	1.25101	1.24226	1.13728	1.07605	0.953569	0.857337	0.813595	0.848589	0.848589	0.822344	0.822344	0.857337	0.822344	0.78735	0.848589	0.918575	0.848589	0.796099	0.874834	0.953569	0.936072	0.874834	0.883582	0.857337	0.857337	0.883582	0.822344	0.813595
172.8	Diameter (mm)	2.33581	2.12585	1.8284	1.67093	1.58345	1.58345	1.65344	1.71467	1.8284	1.87214	1.91589	1.8634	1.75842	1.65344	1.45222	1.29475	1.14603	1.0673	1.12854	1.13728	1.19852	1.21602	1.19852	1.10229	0.997311	0.89233	0.874834	0.83984	0.831092	0.831092	0.831092	0.78735	0.78735	0.78735	0.883582	0.89233	0.813595	0.78735	0.89233	0.979814	0.962317	0.909827	0.89233	0.874834	0.909827	0.909827	0.83984	0.857337
173.71	Diameter (mm)	2.34455	2.14334	1.85465	1.65344	1.5747	1.53971	1.63594	1.70593	1.80216	1.89839	1.92463	1.88964	1.78466	1.68843	1.52221	1.35599	1.18103	1.08479	1.0498	1.07605	1.18977	1.20727	1.20727	1.15478	1.08479	1.01481	0.89233	0.874834	0.857337	0.78735	0.78735	0.813595	0.822344	0.831092	0.927324	0.883582	0.796099	0.796099	0.927324	1.02356	0.953569	0.927324	0.89233	0.866085	0.936072	0.909827	0.83984	0.883582
174.61	Diameter (mm)	2.34455	2.15209	1.8459	1.61844	1.54846	1.51346	1.61844	1.70593	1.80216	1.90714	1.95088	1.90714	1.8284	1.71467	1.58345	1.39973	1.23352	1.11979	1.0498	1.0498	1.09354	1.13728	1.18977	1.18977	1.13728	1.0498	0.988562	0.883582	0.874834	0.831092	0.822344	0.831092	0.831092	0.883582	0.94482	0.883582	0.78735	0.813595	0.936072	1.0498	0.971066	0.936072	0.89233	0.874834	0.927324	0.89233	0.831092	0.874834
175.52	Diameter (mm)	2.3533	2.16959	1.85465	1.60969	1.51346	1.52221	1.58345	1.69718	1.80216	1.88964	1.93338	1.88964	1.85465	1.75842	1.63594	1.46097	1.25976	1.12854	1.05855	1.0498	1.0498	1.09354	1.16353	1.18103	1.18103	1.11979	1.0498	0.953569	0.874834	0.804847	0.78735	0.78735	0.804847	0.857337	0.918575	0.936072	0.83984	0.778602	0.953569	1.05855	0.988562	0.927324	0.901079	0.848589	0.883582	0.866085	0.796099	0.866085
176.41	Diameter (mm)	2.39704	2.17834	1.85465	1.62719	1.52221	1.46972	1.60969	1.73217	1.81091	1.88089	1.94213	1.92463	1.89839	1.75842	1.67093	1.47847	1.31225	1.15478	1.0498	1.02356	1.0498	1.09354	1.15478	1.16353	1.18977	1.20727	1.07605	0.971066	0.89233	0.78735	0.743609	0.743609	0.769854	0.857337	0.909827	0.909827	0.874834	0.769854	0.927324	1.0323	1.0323	0.962317	0.962317	0.874834	0.874834	0.918575	0.831092	0.78735
177.31	Diameter (mm)	2.41454	2.19583	1.88089	1.66218	1.49597	1.51346	1.60969	1.73217	1.79341	1.89839	1.96838	1.91589	1.89839	1.80216	1.67093	1.53096	1.32975	1.19852	1.12854	1.0323	1.00606	1.0323	1.13728	1.11104	1.20727	1.17228	1.09354	0.936072	0.857337	0.717364	0.699867	0.699867	0.699867	0.761105	0.848589	0.927324	0.936072	0.769854	0.883582	1.02356	1.08479	1.00606	1.0673	0.918575	0.831092	0.874834	0.857337	0.78735
178.21	Diameter (mm)	2.41454	2.22208	1.88964	1.65344	1.48722	1.48722	1.60969	1.72342	1.83715	1.89839	1.94213	1.89839	1.88964	1.81965	1.69718	1.53096	1.39099	1.25101	1.12854	1.05855	1.0498	1.04105	1.08479	1.08479	1.18977	1.22477	1.10229	0.94482	0.848589	0.717364	0.664874	0.68237	0.699867	0.699867	0.804847	0.901079	0.901079	0.83984	0.89233	0.979814	1.08479	1.04105	1.0323	0.997311	0.848589	0.874834	0.89233	0.78735
179.1	Diameter (mm)	2.44079	2.23957	1.89839	1.65344	1.47847	1.48722	1.62719	1.74967	1.85465	1.88964	1.93338	1.90714	1.91589	1.81091	1.71467	1.53971	1.39099	1.29475	1.17228	1.0673	1.0498	1.00606	1.02356	1.08479	1.19852	1.19852	1.10229	0.953569	0.83984	0.699867	0.656125	0.656125	0.68237	0.699867	0.752357	0.874834	0.918575	0.883582	0.883582	0.962317	1.08479	1.05855	1.0323	1.04105	0.883582	0.874834	0.901079	0.813595
180.02	Diameter (mm)	2.46703	2.25707	1.91589	1.64469	1.46972	1.50471	1.63594	1.77591	1.85465	1.88089	1.94213	1.92463	1.92463	1.80216	1.71467	1.56595	1.38224	1.3035	1.21602	1.11979	1.0498	1.02356	0.971066	1.04105	1.16353	1.20727	1.10229	0.953569	0.831092	0.691119	0.612384	0.612384	0.656125	0.68237	0.743609	0.83984	0.874834	0.89233	0.874834	0.971066	1.04105	1.0498	1.01481	1.02356	0.909827	0.874834	0.866085	0.813595
180.91	Diameter (mm)	2.49328	2.26582	1.94213	1.67093	1.48722	1.49597	1.61844	1.79341	1.8634	1.89839	1.94213	1.92463	1.92463	1.80216	1.71467	1.54846	1.40848	1.321	1.23352	1.14603	1.08479	1.04105	0.94482	1.01481	1.12854	1.20727	1.13728	0.971066	0.848589	0.673622	0.612384	0.612384	0.621132	0.656125	0.761105	0.83984	0.883582	0.918575	0.866085	0.971066	1.0498	1.0498	0.997311	1.00606	0.936072	0.866085	0.883582	0.813595
181.82	Diameter (mm)	2.49328	2.29206	1.95088	1.67968	1.47847	1.46972	1.5922	1.75842	1.85465	1.91589	1.95963	1.92463	1.91589	1.81091	1.70593	1.5572	1.41723	1.32975	1.25976	1.15478	1.13728	1.0673	0.936072	0.997311	1.11104	1.16353	1.12854	0.997311	0.831092	0.691119	0.638629	0.612384	0.621132	0.656125	0.73486	0.813595	0.909827	0.936072	0.883582	0.971066	1.04105	1.0673	0.979814	1.01481	0.94482	0.83984	0.874834	0.83984
182.72	Diameter (mm)	2.49328	2.30081	2.00337	1.70593	1.50471	1.46097	1.58345	1.71467	1.8284	1.92463	1.97712	1.92463	1.90714	1.81091	1.70593	1.56595	1.42598	1.3385	1.25976	1.18103	1.15478	1.11104	0.953569	0.962317	1.09354	1.18977	1.11979	1.0323	0.857337	0.708615	0.62988	0.612384	0.647377	0.699867	0.708615	0.804847	0.874834	0.874834	0.874834	0.962317	1.0323	1.0673	1.01481	0.979814	0.936072	0.848589	0.874834	0.83984
183.61	Diameter (mm)	2.49328	2.32706	2.03836	1.80216	1.49597	1.43473	1.51346	1.70593	1.83715	1.93338	1.97712	1.92463	1.90714	1.81091	1.71467	1.56595	1.43473	1.34724	1.24226	1.22477	1.22477	1.16353	0.962317	0.936072	1.0673	1.17228	1.14603	1.05855	0.866085	0.708615	0.656125	0.656125	0.656125	0.68237	0.726112	0.831092	0.874834	0.857337	0.874834	0.94482	1.0498	1.0498	1.0323	0.962317	0.918575	0.874834	0.866085	0.831092
184.52	Diameter (mm)	2.50202	2.34455	2.06461	1.81091	1.51346	1.36474	1.42598	1.61844	1.79341	1.92463	1.96838	1.92463	1.91589	1.81965	1.72342	1.54846	1.43473	1.32975	1.27726	1.21602	1.18103	1.16353	1.04105	0.953569	1.0323	1.14603	1.14603	1.05855	0.866085	0.726112	0.62988	0.612384	0.647377	0.656125	0.743609	0.848589	0.874834	0.857337	0.874834	0.962317	1.0498	1.0498	1.01481	0.962317	0.936072	0.866085	0.857337	0.804847
185.42	Diameter (mm)	2.51077	2.36205	2.0821	1.83715	1.53096	1.3385	1.38224	1.58345	1.74092	1.90714	1.95088	1.92463	1.92463	1.83715	1.71467	1.56595	1.43473	1.32975	1.28601	1.22477	1.22477	1.20727	1.0498	0.953569	1.00606	1.09354	1.12854	1.08479	0.89233	0.752357	0.664874	0.656125	0.656125	0.673622	0.743609	0.83984	0.874834	0.848589	0.883582	0.971066	1.04105	1.0498	1.00606	0.971066	0.936072	0.857337	0.848589	0.804847
186.31	Diameter (mm)	2.51077	2.34455	2.0821	1.8284	1.53971	1.29475	1.3035	1.50471	1.72342	1.8634	1.93338	1.94213	1.92463	1.85465	1.69718	1.56595	1.41723	1.36474	1.27726	1.25976	1.25101	1.25101	1.11104	0.962317	0.971066	1.05855	1.12854	1.10229	0.94482	0.761105	0.691119	0.612384	0.62988	0.691119	0.743609	0.813595	0.874834	0.822344	0.883582	0.971066	1.0498	1.0498	1.01481	0.971066	0.927324	0.857337	0.848589	0.804847
187.22	Diameter (mm)	2.52827	2.34455	2.09085	1.8284	1.53971	1.26851	1.20727	1.45222	1.64469	1.83715	1.92463	1.94213	1.92463	1.85465	1.67968	1.5572	1.42598	1.321	1.26851	1.22477	1.25976	1.27726	1.19852	0.997311	0.971066	1.02356	1.09354	1.10229	0.962317	0.822344	0.699867	0.664874	0.656125	0.68237	0.752357	0.804847	0.866085	0.813595	0.883582	0.971066	1.0498	1.0498	1.01481	0.988562	0.927324	0.857337	0.83984	0.804847
188.12	Diameter (mm)	2.51952	2.32706	2.09085	1.85465	1.56595	1.29475	1.17228	1.39973	1.61844	1.77591	1.91589	1.93338	1.91589	1.83715	1.70593	1.5572	1.43473	1.37349	1.31225	1.27726	1.25976	1.25976	1.20727	1.0498	0.962317	1.0323	1.0673	1.10229	0.962317	0.874834	0.73486	0.664874	0.656125	0.68237	0.752357	0.804847	0.831092	0.813595	0.89233	0.979814	1.04105	1.0498	1.01481	0.997311	0.927324	0.848589	0.848589	0.804847
189.03	Diameter (mm)	2.49328	2.31831	2.09085	1.8634	1.60095	1.31225	1.13728	1.34724	1.5747	1.72342	1.79341	1.90714	1.90714	1.81965	1.68843	1.5747	1.40848	1.3385	1.24226	1.24226	1.31225	1.29475	1.25976	1.09354	0.979814	0.979814	1.08479	1.0673	1.00606	0.89233	0.769854	0.673622	0.656125	0.68237	0.761105	0.796099	0.813595	0.813595	0.89233	0.979814	1.0323	1.0498	1.01481	0.997311	0.927324	0.83984	0.866085	0.822344
189.93	Diameter (mm)	2.45828	2.30956	2.0996	1.87214	1.64469	1.36474	1.16353	1.25101	1.47847	1.65344	1.74967	1.80216	1.81965	1.79341	1.67093	1.5572	1.41723	1.34724	1.29475	1.25101	1.27726	1.26851	1.26851	1.13728	1.0323	1.01481	1.04105	1.0323	0.997311	0.927324	0.804847	0.699867	0.656125	0.68237	0.769854	0.796099	0.804847	0.822344	0.89233	0.971066	1.02356	1.0498	1.00606	0.997311	0.927324	0.83984	0.874834	0.804847
190.84	Diameter (mm)	2.45828	2.30081	2.09085	1.87214	1.67968	1.40848	1.18977	1.18103	1.41723	1.56595	1.67093	1.73217	1.77591	1.74967	1.64469	1.53971	1.43473	1.38224	1.25976	1.22477	1.3035	1.28601	1.25976	1.19852	1.05855	1.02356	1.0323	1.02356	1.00606	0.936072	0.831092	0.752357	0.673622	0.699867	0.78735	0.796099	0.78735	0.822344	0.901079	0.962317	1.02356	1.05855	0.997311	1.00606	0.936072	0.822344	0.874834	0.804847
191.72	Diameter (mm)	2.44953	2.27457	2.05586	1.88089	1.67968	1.46097	1.25976	1.19852	1.35599	1.53096	1.63594	1.67093	1.68843	1.71467	1.62719	1.51346	1.40848	1.321	1.24226	1.21602	1.321	1.31225	1.31225	1.19852	1.11104	1.05855	1.0323	1.01481	1.00606	0.953569	0.883582	0.778602	0.708615	0.708615	0.78735	0.78735	0.78735	0.813595	0.89233	0.962317	1.01481	1.0498	0.988562	0.997311	0.936072	0.831092	0.874834	0.804847
192.63	Diameter (mm)	2.41454	2.23957	2.03836	1.8284	1.67968	1.47847	1.31225	1.22477	1.321	1.50471	1.58345	1.64469	1.67093	1.67968	1.61844	1.52221	1.37349	1.321	1.25101	1.20727	1.28601	1.28601	1.321	1.25976	1.14603	1.08479	1.0498	0.979814	0.962317	0.94482	0.901079	0.804847	0.73486	0.726112	0.78735	0.78735	0.78735	0.813595	0.883582	0.953569	0.997311	1.0323	0.979814	0.988562	0.927324	0.813595	0.866085	0.813595
193.5	Diameter (mm)	2.3883	2.22208	1.95963	1.79341	1.68843	1.47847	1.35599	1.25101	1.32975	1.47847	1.53971	1.61844	1.64469	1.63594	1.60095	1.50471	1.39973	1.34724	1.25976	1.22477	1.28601	1.24226	1.3035	1.25976	1.19852	1.11979	1.07605	0.988562	0.936072	0.94482	0.918575	0.822344	0.769854	0.752357	0.78735	0.78735	0.761105	0.813595	0.883582	0.953569	0.997311	1.00606	0.971066	0.988562	0.927324	0.804847	0.866085	0.796099
194.39	Diameter (mm)	2.37955	2.18708	1.93338	1.78466	1.66218	1.48722	1.37349	1.28601	1.34724	1.46972	1.54846	1.5572	1.58345	1.60095	1.5747	1.52221	1.39973	1.34724	1.23352	1.20727	1.29475	1.27726	1.31225	1.23352	1.22477	1.14603	1.08479	0.971066	0.953569	0.962317	0.962317	0.883582	0.796099	0.813595	0.78735	0.78735	0.752357	0.813595	0.874834	0.936072	0.988562	1.00606	0.971066	0.988562	0.918575	0.804847	0.866085	0.78735
195.3	Diameter (mm)	2.3708	2.16959	1.91589	1.77591	1.62719	1.50471	1.39973	1.321	1.34724	1.49597	1.50471	1.5572	1.5747	1.58345	1.54846	1.51346	1.39973	1.32975	1.21602	1.18103	1.25976	1.27726	1.3035	1.26851	1.25101	1.15478	1.10229	0.988562	0.901079	0.94482	0.962317	0.927324	0.857337	0.874834	0.813595	0.778602	0.708615	0.813595	0.874834	0.909827	1.00606	1.00606	0.962317	0.988562	0.874834	0.796099	0.866085	0.796099
196.2	Diameter (mm)	2.3533	2.16084	1.88964	1.74092	1.61844	1.50471	1.42598	1.321	1.37349	1.47847	1.51346	1.53096	1.56595	1.53971	1.53096	1.51346	1.39973	1.32975	1.20727	1.18103	1.23352	1.27726	1.3035	1.31225	1.29475	1.17228	1.11104	0.997311	0.909827	0.918575	0.953569	0.94482	0.962317	0.89233	0.848589	0.73486	0.708615	0.813595	0.874834	0.918575	1.00606	0.962317	0.962317	0.979814	0.831092	0.78735	0.857337	0.761105
197.09	Diameter (mm)	2.36205	2.14334	1.87214	1.72342	1.63594	1.54846	1.48722	1.41723	1.39973	1.49597	1.52221	1.49597	1.53096	1.50471	1.52221	1.47847	1.41723	1.34724	1.20727	1.15478	1.22477	1.23352	1.28601	1.3035	1.31225	1.24226	1.13728	1.0323	0.89233	0.918575	0.927324	0.979814	0.988562	0.94482	0.813595	0.752357	0.717364	0.796099	0.874834	0.927324	0.997311	0.936072	0.979814	0.953569	0.78735	0.796099	0.874834	0.761105
198	Diameter (mm)	2.37955	2.17834	1.89839	1.74092	1.64469	1.56595	1.48722	1.44348	1.45222	1.47847	1.49597	1.49597	1.51346	1.48722	1.47847	1.47847	1.41723	1.32975	1.21602	1.13728	1.21602	1.14603	1.18977	1.27726	1.31225	1.27726	1.16353	1.07605	0.918575	0.848589	0.927324	0.988562	1.05855	0.971066	0.813595	0.761105	0.743609	0.796099	0.883582	0.918575	0.953569	0.901079	0.979814	0.927324	0.78735	0.804847	0.866085	0.743609
198.9	Diameter (mm)	2.3883	2.18708	1.90714	1.74967	1.65344	1.5747	1.51346	1.52221	1.49597	1.49597	1.52221	1.49597	1.51346	1.44348	1.43473	1.47847	1.40848	1.321	1.18977	1.11104	1.15478	1.12854	1.16353	1.22477	1.26851	1.26851	1.20727	1.14603	0.953569	0.83984	0.883582	0.979814	1.09354	1.01481	0.857337	0.761105	0.752357	0.822344	0.857337	0.918575	0.936072	0.901079	0.979814	0.927324	0.778602	0.796099	0.874834	0.761105
199.81	Diameter (mm)	2.3883	2.19583	1.92463	1.77591	1.66218	1.5922	1.58345	1.56595	1.54846	1.51346	1.53096	1.48722	1.52221	1.45222	1.39973	1.44348	1.40848	1.321	1.18977	1.08479	1.12854	1.10229	1.09354	1.20727	1.22477	1.22477	1.21602	1.18103	1.02356	0.866085	0.83984	0.918575	1.05855	1.0498	0.883582	0.778602	0.752357	0.804847	0.813595	0.909827	0.918575	0.89233	0.971066	0.927324	0.78735	0.804847	0.866085	0.769854
200.69	Diameter (mm)	2.37955	2.20458	1.93338	1.78466	1.67968	1.63594	1.63594	1.58345	1.5747	1.53096	1.5572	1.50471	1.54846	1.39973	1.37349	1.40848	1.40848	1.34724	1.20727	1.08479	1.10229	1.08479	1.0498	1.12854	1.16353	1.23352	1.23352	1.19852	1.08479	0.936072	0.822344	0.874834	0.988562	1.0498	0.927324	0.804847	0.769854	0.752357	0.804847	0.874834	0.874834	0.874834	0.936072	0.953569	0.796099	0.78735	0.848589	0.796099
201.6	Diameter (mm)	2.37955	2.20458	1.94213	1.78466	1.73217	1.67093	1.65344	1.5922	1.5747	1.58345	1.5747	1.52221	1.51346	1.42598	1.34724	1.35599	1.36474	1.34724	1.25101	1.12854	1.05855	1.07605	0.971066	1.0498	1.11104	1.18977	1.21602	1.18103	1.14603	0.979814	0.831092	0.822344	0.901079	1.0498	1.00606	0.866085	0.769854	0.743609	0.813595	0.874834	0.901079	0.89233	0.874834	0.962317	0.831092	0.752357	0.83984	0.831092
202.5	Diameter (mm)	2.37955	2.21333	1.96838	1.79341	1.73217	1.68843	1.66218	1.60969	1.61844	1.61844	1.62719	1.53096	1.56595	1.43473	1.35599	1.3385	1.32975	1.32975	1.26851	1.11979	1.05855	1.0498	0.962317	0.997311	1.04105	1.0673	1.14603	1.18103	1.14603	1.0498	0.909827	0.822344	0.822344	0.971066	1.00606	0.883582	0.822344	0.752357	0.796099	0.866085	0.901079	0.918575	0.831092	0.936072	0.89233	0.752357	0.813595	0.857337
203.41	Diameter (mm)	2.3883	2.23957	1.97712	1.80216	1.74967	1.69718	1.66218	1.65344	1.66218	1.66218	1.66218	1.56595	1.53971	1.48722	1.35599	1.34724	1.31225	1.3035	1.26851	1.11104	1.05855	1.02356	0.927324	0.909827	0.971066	1.00606	1.05855	1.13728	1.12854	1.0673	0.971066	0.866085	0.78735	0.866085	0.962317	0.927324	0.874834	0.796099	0.796099	0.83984	0.848589	0.918575	0.866085	0.883582	0.971066	0.78735	0.778602	0.83984
204.31	Diameter (mm)	2.40579	2.24832	1.99462	1.8284	1.75842	1.71467	1.66218	1.70593	1.67968	1.66218	1.66218	1.62719	1.60095	1.50471	1.39973	1.321	1.3035	1.31225	1.24226	1.15478	1.07605	1.0323	0.901079	0.909827	0.918575	0.962317	0.962317	1.00606	1.04105	1.0498	1.0323	0.901079	0.822344	0.796099	0.909827	0.962317	0.927324	0.831092	0.78735	0.857337	0.83984	0.901079	0.874834	0.857337	0.971066	0.857337	0.778602	0.804847
205.2	Diameter (mm)	2.40579	2.24832	2.00337	1.8284	1.74967	1.73217	1.67093	1.72342	1.68843	1.67968	1.71467	1.70593	1.62719	1.50471	1.37349	1.32975	1.28601	1.31225	1.27726	1.18977	1.10229	1.0673	0.883582	0.927324	0.918575	0.962317	0.962317	0.962317	1.00606	1.0323	0.997311	0.927324	0.857337	0.796099	0.804847	0.953569	0.918575	0.883582	0.804847	0.866085	0.874834	0.901079	0.874834	0.874834	0.909827	0.953569	0.796099	0.78735
206.11	Diameter (mm)	2.41454	2.23957	2.00337	1.8459	1.74967	1.72342	1.67093	1.74092	1.71467	1.72342	1.74967	1.70593	1.67093	1.53971	1.39973	1.31225	1.28601	1.25101	1.25976	1.18977	1.12854	1.05855	0.962317	0.927324	0.918575	0.918575	0.918575	0.901079	0.883582	0.936072	0.936072	0.927324	0.857337	0.796099	0.778602	0.909827	0.927324	0.874834	0.848589	0.874834	0.918575	0.909827	0.901079	0.89233	0.874834	0.979814	0.831092	0.769854
207.01	Diameter (mm)	2.41454	2.24832	2.01212	1.8634	1.74967	1.74092	1.69718	1.74092	1.72342	1.74967	1.76716	1.74967	1.67968	1.5747	1.42598	1.31225	1.3035	1.23352	1.23352	1.18977	1.12854	1.07605	0.936072	0.883582	0.874834	0.874834	0.874834	0.874834	0.874834	0.901079	0.918575	0.901079	0.831092	0.813595	0.769854	0.848589	0.927324	0.874834	0.874834	0.883582	0.953569	0.927324	0.953569	0.94482	0.883582	0.962317	0.901079	0.769854
207.9	Diameter (mm)	2.40579	2.25707	2.02087	1.87214	1.76716	1.73217	1.73217	1.74092	1.74967	1.75842	1.8284	1.79341	1.74092	1.60969	1.48722	1.3385	1.27726	1.24226	1.24226	1.19852	1.15478	1.07605	0.936072	0.927324	0.874834	0.874834	0.874834	0.848589	0.831092	0.848589	0.866085	0.857337	0.78735	0.831092	0.78735	0.78735	0.927324	0.94482	0.874834	0.901079	0.962317	0.988562	0.997311	0.962317	0.918575	0.953569	0.936072	0.796099
208.81	Diameter (mm)	2.41454	2.24832	2.01212	1.81965	1.77591	1.74967	1.73217	1.74967	1.74967	1.79341	1.8459	1.81965	1.75842	1.66218	1.52221	1.36474	1.27726	1.25101	1.25101	1.21602	1.15478	1.07605	0.962317	0.918575	0.901079	0.831092	0.83984	0.857337	0.831092	0.831092	0.83984	0.848589	0.822344	0.78735	0.78735	0.78735	0.857337	0.953569	0.927324	0.901079	0.971066	1.04105	1.0323	0.997311	0.936072	0.94482	0.971066	0.813595
209.71	Diameter (mm)	2.41454	2.24832	2.00337	1.80216	1.76716	1.73217	1.74967	1.75842	1.74967	1.81965	1.87214	1.8459	1.80216	1.69718	1.53096	1.35599	1.26851	1.22477	1.22477	1.20727	1.16353	1.08479	0.962317	0.918575	0.874834	0.857337	0.831092	0.831092	0.78735	0.78735	0.813595	0.813595	0.78735	0.796099	0.822344	0.752357	0.831092	0.94482	0.971066	0.918575	0.979814	1.0498	1.04105	0.997311	0.936072	0.962317	0.962317	0.796099
210.6	Diameter (mm)	2.39704	2.27457	1.99462	1.79341	1.74092	1.72342	1.73217	1.75842	1.75842	1.81091	1.88089	1.8634	1.81091	1.74967	1.5922	1.40848	1.28601	1.19852	1.22477	1.18103	1.18103	1.11104	1.01481	0.94482	0.883582	0.822344	0.813595	0.813595	0.804847	0.831092	0.831092	0.831092	0.848589	0.83984	0.831092	0.78735	0.778602	0.936072	0.953569	0.918575	0.979814	1.04105	1.0498	1.02356	0.89233	0.979814	0.909827	0.761105
211.51	Diameter (mm)	2.40579	2.22208	1.99462	1.77591	1.70593	1.70593	1.73217	1.75842	1.74967	1.81091	1.8634	1.87214	1.8634	1.78466	1.65344	1.47847	1.31225	1.18977	1.18103	1.18103	1.18977	1.15478	1.05855	1.00606	0.89233	0.848589	0.796099	0.78735	0.813595	0.83984	0.848589	0.866085	0.83984	0.874834	0.874834	0.822344	0.769854	0.918575	0.927324	0.94482	1.00606	1.0323	1.0498	1.01481	0.89233	0.971066	0.883582	0.761105
212.41	Diameter (mm)	2.40579	2.22208	2.00337	1.74092	1.66218	1.67968	1.69718	1.74092	1.74967	1.81091	1.85465	1.87214	1.88089	1.81091	1.70593	1.5572	1.34724	1.18977	1.13728	1.13728	1.18103	1.16353	1.13728	1.07605	0.927324	0.874834	0.83984	0.78735	0.78735	0.822344	0.848589	0.866085	0.848589	0.874834	0.874834	0.857337	0.796099	0.883582	0.936072	0.962317	1.04105	1.0498	1.0323	0.979814	0.927324	0.971066	0.866085	0.769854
213.32	Diameter (mm)	2.40579	2.22208	2.01212	1.72342	1.60969	1.63594	1.67093	1.72342	1.74092	1.78466	1.8284	1.85465	1.88089	1.85465	1.74967	1.62719	1.41723	1.22477	1.11104	1.11979	1.07605	1.15478	1.13728	1.11979	0.997311	0.909827	0.874834	0.822344	0.78735	0.78735	0.822344	0.883582	0.874834	0.874834	0.874834	0.866085	0.822344	0.866085	0.971066	0.918575	0.988562	1.0498	1.04105	0.979814	0.927324	0.971066	0.857337	0.78735
214.22	Diameter (mm)	2.39704	2.20458	2.01212	1.71467	1.60095	1.60095	1.66218	1.72342	1.72342	1.75842	1.81091	1.85465	1.88089	1.87214	1.78466	1.67093	1.48722	1.27726	1.12854	1.05855	1.0673	1.11104	1.15478	1.15478	1.08479	0.997311	0.883582	0.874834	0.813595	0.78735	0.804847	0.822344	0.831092	0.866085	0.874834	0.866085	0.831092	0.83984	0.971066	0.883582	0.997311	1.0323	1.0498	1.0323	0.89233	0.988562	0.89233	0.778602
215.12	Diameter (mm)	2.39704	2.20458	1.99462	1.70593	1.58345	1.58345	1.66218	1.68843	1.70593	1.74967	1.79341	1.83715	1.85465	1.87214	1.80216	1.71467	1.53971	1.321	1.14603	1.0498	1.0498	1.05855	1.16353	1.16353	1.11104	1.07605	0.979814	0.874834	0.866085	0.804847	0.813595	0.83984	0.78735	0.78735	0.822344	0.848589	0.796099	0.813595	0.971066	0.901079	0.962317	1.00606	1.04105	1.0498	0.94482	0.94482	0.988562	0.778602
216.01	Diameter (mm)	2.39704	2.21333	2.02087	1.73217	1.5747	1.58345	1.66218	1.69718	1.67968	1.74967	1.79341	1.83715	1.83715	1.83715	1.8284	1.73217	1.5572	1.39099	1.18977	1.0673	0.988562	1.0498	1.11979	1.16353	1.11979	1.11104	1.04105	0.927324	0.83984	0.804847	0.761105	0.78735	0.73486	0.726112	0.769854	0.78735	0.78735	0.78735	0.89233	0.94482	0.918575	1.02356	1.02356	1.05855	0.997311	0.927324	0.962317	0.909827
216.92	Diameter (mm)	2.37955	2.21333	2.02961	1.72342	1.60095	1.58345	1.65344	1.68843	1.68843	1.73217	1.79341	1.81091	1.83715	1.83715	1.83715	1.73217	1.58345	1.42598	1.23352	1.10229	1.00606	0.979814	1.08479	1.12854	1.07605	1.11104	1.04105	0.962317	0.822344	0.778602	0.752357	0.778602	0.699867	0.699867	0.699867	0.699867	0.699867	0.699867	0.796099	0.901079	0.94482	0.953569	1.0323	1.0498	1.05855	0.979814	0.953569	0.953569
217.82	Diameter (mm)	2.3883	2.23083	2.05586	1.74967	1.66218	1.58345	1.64469	1.67093	1.69718	1.69718	1.77591	1.80216	1.8284	1.8459	1.8284	1.72342	1.60095	1.42598	1.25101	1.13728	1.04105	0.962317	1.0498	1.05855	1.0498	1.10229	1.05855	0.971066	0.822344	0.78735	0.761105	0.73486	0.656125	0.612384	0.612384	0.638629	0.656125	0.699867	0.761105	0.874834	0.953569	0.953569	0.988562	1.0498	1.0498	1.0498	0.997311	0.953569
218.71	Diameter (mm)	2.39704	2.23957	2.0821	1.81091	1.68843	1.62719	1.62719	1.67093	1.69718	1.69718	1.78466	1.80216	1.8459	1.83715	1.81965	1.70593	1.5922	1.44348	1.27726	1.16353	1.05855	0.979814	1.01481	0.979814	1.02356	1.0673	1.05855	0.979814	0.831092	0.778602	0.73486	0.717364	0.638629	0.612384	0.612384	0.612384	0.647377	0.664874	0.726112	0.848589	0.927324	0.936072	0.988562	1.0498	1.0498	1.0498	1.0323	0.962317
219.62	Diameter (mm)	2.39704	2.26582	2.0996	1.8634	1.72342	1.65344	1.61844	1.66218	1.70593	1.69718	1.79341	1.81965	1.85465	1.83715	1.81091	1.68843	1.58345	1.42598	1.27726	1.18103	1.07605	1.0323	0.988562	0.89233	0.988562	1.05855	1.05855	0.971066	0.848589	0.778602	0.769854	0.68237	0.621132	0.612384	0.612384	0.612384	0.647377	0.673622	0.708615	0.831092	0.918575	0.918575	1.00606	1.05855	1.09354	1.08479	1.0323	0.971066
220.52	Diameter (mm)	2.39704	2.27457	2.0821	1.8634	1.73217	1.66218	1.61844	1.66218	1.68843	1.71467	1.81091	1.8284	1.83715	1.83715	1.80216	1.67968	1.5572	1.42598	1.29475	1.18103	1.10229	1.0498	0.971066	0.883582	0.971066	1.0323	1.04105	0.979814	0.857337	0.78735	0.778602	0.664874	0.621132	0.612384	0.612384	0.638629	0.656125	0.699867	0.743609	0.83984	0.874834	0.883582	0.997311	1.0498	1.12854	1.11979	1.04105	0.997311
221.41	Diameter (mm)	2.39704	2.26582	2.07336	1.85465	1.72342	1.65344	1.5922	1.65344	1.67968	1.72342	1.8284	1.83715	1.83715	1.83715	1.79341	1.65344	1.54846	1.41723	1.31225	1.19852	1.12854	1.0673	0.997311	0.909827	0.962317	0.997311	1.05855	0.988562	0.883582	0.804847	0.752357	0.664874	0.621132	0.612384	0.612384	0.62988	0.656125	0.699867	0.778602	0.874834	0.874834	0.901079	0.971066	1.0498	1.09354	1.09354	1.0498	0.988562
222.32	Diameter (mm)	2.40579	2.24832	2.04711	1.8284	1.72342	1.63594	1.58345	1.63594	1.66218	1.72342	1.85465	1.83715	1.83715	1.83715	1.77591	1.65344	1.53096	1.40848	1.31225	1.21602	1.13728	1.12854	1.02356	0.909827	0.971066	1.01481	1.0673	1.01481	0.901079	0.83984	0.717364	0.664874	0.612384	0.612384	0.612384	0.638629	0.656125	0.68237	0.78735	0.831092	0.831092	0.936072	1.02356	1.0498	1.0498	1.0498	1.01481	0.94482
223.22	Diameter (mm)	2.40579	2.24832	2.04711	1.80216	1.68843	1.61844	1.58345	1.60095	1.65344	1.74967	1.8634	1.83715	1.87214	1.8459	1.76716	1.63594	1.53096	1.39099	1.3035	1.22477	1.15478	1.13728	1.05855	0.936072	0.953569	1.0498	1.08479	1.0323	0.927324	0.857337	0.708615	0.638629	0.612384	0.612384	0.62988	0.638629	0.621132	0.708615	0.78735	0.822344	0.822344	0.94482	1.00606	1.02356	1.07605	1.04105	0.971066	0.909827
224.13	Diameter (mm)	2.40579	2.24832	2.03836	1.78466	1.67093	1.58345	1.5572	1.56595	1.63594	1.73217	1.85465	1.85465	1.88089	1.83715	1.75842	1.63594	1.51346	1.38224	1.31225	1.23352	1.19852	1.16353	1.09354	0.94482	0.953569	1.02356	1.08479	1.05855	0.971066	0.831092	0.708615	0.656125	0.656125	0.612384	0.612384	0.612384	0.638629	0.743609	0.804847	0.813595	0.848589	0.936072	0.988562	1.05855	1.09354	1.01481	0.962317	0.909827
225.03	Diameter (mm)	2.3883	2.23957	2.02087	1.78466	1.67093	1.5572	1.5572	1.52221	1.5747	1.67968	1.8459	1.83715	1.87214	1.83715	1.74967	1.61844	1.50471	1.35599	1.31225	1.24226	1.18103	1.21602	1.13728	0.971066	0.953569	1.02356	1.07605	1.0498	0.997311	0.822344	0.708615	0.664874	0.656125	0.656125	0.612384	0.612384	0.664874	0.769854	0.813595	0.796099	0.866085	0.962317	0.997311	1.05855	1.07605	0.979814	0.953569	0.874834
225.94	Diameter (mm)	2.3883	2.23083	2.02961	1.79341	1.66218	1.53096	1.48722	1.48722	1.52221	1.63594	1.81091	1.83715	1.83715	1.8284	1.73217	1.61844	1.47847	1.39973	1.28601	1.22477	1.21602	1.24226	1.16353	0.988562	0.94482	0.979814	1.0498	1.0498	0.997311	0.831092	0.708615	0.68237	0.656125	0.647377	0.612384	0.612384	0.699867	0.78735	0.78735	0.813595	0.901079	0.962317	1.01481	1.0673	1.0498	0.962317	0.927324	0.83984
226.79	Diameter (mm)	2.3708	2.23083	2.03836	1.78466	1.62719	1.54846	1.42598	1.40848	1.47847	1.60095	1.79341	1.80216	1.8284	1.76716	1.74092	1.60095	1.47847	1.34724	1.3035	1.24226	1.22477	1.27726	1.18103	1.00606	0.971066	0.962317	1.01481	1.05855	0.988562	0.848589	0.717364	0.691119	0.656125	0.656125	0.612384	0.638629	0.743609	0.78735	0.78735	0.831092	0.918575	0.971066	1.02356	1.08479	1.01481	0.953569	0.883582	0.822344
227.7	Diameter (mm)	2.3708	2.23957	2.02961	1.78466	1.65344	1.52221	1.42598	1.31225	1.38224	1.58345	1.78466	1.76716	1.78466	1.74967	1.70593	1.60095	1.45222	1.35599	1.25101	1.22477	1.22477	1.27726	1.19852	1.07605	0.971066	0.962317	1.00606	1.05855	0.979814	0.874834	0.743609	0.68237	0.647377	0.612384	0.612384	0.664874	0.761105	0.78735	0.78735	0.848589	0.936072	0.979814	1.04105	1.08479	0.997311	0.953569	0.874834	0.822344
228.6	Diameter (mm)	2.3708	2.23083	2.02087	1.79341	1.65344	1.51346	1.40848	1.31225	1.3035	1.53971	1.74092	1.71467	1.70593	1.74092	1.67968	1.5922	1.45222	1.39099	1.27726	1.23352	1.22477	1.28601	1.24226	1.07605	0.988562	0.971066	1.01481	1.0673	0.988562	0.918575	0.78735	0.699867	0.638629	0.612384	0.612384	0.673622	0.778602	0.78735	0.78735	0.848589	0.94482	0.988562	1.0323	1.0498	0.997311	0.94482	0.874834	0.822344
229.49	Diameter (mm)	2.37955	2.22208	2.02087	1.78466	1.67093	1.53096	1.38224	1.3035	1.25101	1.48722	1.72342	1.67968	1.67093	1.71467	1.66218	1.58345	1.45222	1.35599	1.24226	1.18103	1.21602	1.3035	1.25101	1.13728	1.01481	0.971066	0.997311	1.0323	1.02356	0.962317	0.831092	0.743609	0.647377	0.612384	0.612384	0.673622	0.778602	0.78735	0.78735	0.83984	0.94482	1.00606	1.04105	1.0498	1.01481	0.953569	0.883582	0.83984
230.4	Diameter (mm)	2.37955	2.21333	2.03836	1.80216	1.68843	1.5572	1.38224	1.28601	1.23352	1.43473	1.71467	1.67968	1.66218	1.67968	1.66218	1.5747	1.46097	1.31225	1.25976	1.20727	1.18977	1.24226	1.25101	1.18977	1.07605	0.997311	0.971066	0.979814	1.00606	0.962317	0.901079	0.778602	0.691119	0.656125	0.612384	0.664874	0.726112	0.78735	0.743609	0.831092	0.918575	0.979814	1.0498	1.0498	1.01481	0.953569	0.918575	0.83984
231.3	Diameter (mm)	2.36205	2.21333	2.04711	1.81091	1.70593	1.56595	1.41723	1.28601	1.22477	1.34724	1.70593	1.66218	1.63594	1.65344	1.66218	1.58345	1.46972	1.32975	1.23352	1.17228	1.16353	1.21602	1.21602	1.21602	1.12854	1.01481	0.997311	1.01481	0.979814	0.962317	0.94482	0.857337	0.708615	0.699867	0.656125	0.673622	0.699867	0.726112	0.726112	0.761105	0.874834	0.918575	0.988562	1.0498	1.02356	0.927324	0.953569	0.874834
232.19	Diameter (mm)	2.36205	2.21333	2.04711	1.81965	1.71467	1.5922	1.43473	1.321	1.22477	1.31225	1.69718	1.67968	1.60095	1.65344	1.66218	1.60095	1.47847	1.35599	1.23352	1.13728	1.09354	1.16353	1.20727	1.19852	1.18103	1.05855	0.988562	1.00606	1.00606	0.962317	0.962317	0.901079	0.78735	0.699867	0.68237	0.656125	0.691119	0.717364	0.699867	0.699867	0.796099	0.89233	0.918575	0.988562	1.0323	0.953569	0.927324	0.927324
233.1	Diameter (mm)	2.36205	2.21333	2.04711	1.81091	1.70593	1.5922	1.45222	1.34724	1.23352	1.26851	1.61844	1.66218	1.60095	1.64469	1.64469	1.5922	1.48722	1.37349	1.25101	1.14603	1.10229	1.09354	1.20727	1.14603	1.20727	1.11104	1.04105	0.997311	0.988562	0.962317	0.962317	0.971066	0.857337	0.752357	0.691119	0.68237	0.699867	0.743609	0.743609	0.699867	0.726112	0.83984	0.909827	0.927324	1.00606	0.997311	0.901079	0.94482
234	Diameter (mm)	2.33581	2.19583	2.02087	1.81091	1.68843	1.5922	1.47847	1.38224	1.27726	1.29475	1.51346	1.66218	1.62719	1.65344	1.63594	1.5747	1.52221	1.38224	1.26851	1.16353	1.08479	1.02356	1.10229	1.13728	1.17228	1.14603	1.08479	1.02356	1.02356	0.953569	0.953569	0.979814	0.927324	0.804847	0.73486	0.664874	0.699867	0.778602	0.743609	0.743609	0.73486	0.804847	0.857337	0.918575	0.953569	0.997311	0.936072	0.901079
234.91	Diameter (mm)	2.33581	2.18708	2.02087	1.80216	1.67968	1.60095	1.49597	1.39973	1.321	1.321	1.43473	1.62719	1.62719	1.66218	1.64469	1.58345	1.52221	1.39099	1.28601	1.15478	1.07605	1.00606	1.0498	1.09354	1.14603	1.15478	1.12854	1.0673	1.02356	0.979814	0.909827	0.918575	0.936072	0.883582	0.78735	0.73486	0.699867	0.761105	0.78735	0.743609	0.717364	0.769854	0.831092	0.909827	0.918575	1.00606	0.94482	0.883582
235.79	Diameter (mm)	2.34455	2.16959	1.99462	1.81091	1.68843	1.60969	1.51346	1.42598	1.37349	1.38224	1.38224	1.5572	1.58345	1.60095	1.60095	1.54846	1.49597	1.39099	1.28601	1.15478	1.0498	0.962317	1.0323	1.05855	1.12854	1.14603	1.13728	1.11979	1.0498	1.01481	0.936072	0.901079	0.918575	0.936072	0.813595	0.778602	0.726112	0.761105	0.78735	0.769854	0.717364	0.752357	0.831092	0.883582	0.918575	0.971066	0.94482	0.883582
236.72	Diameter (mm)	2.34455	2.15209	1.98587	1.81965	1.68843	1.60969	1.54846	1.43473	1.39973	1.39973	1.39099	1.47847	1.53971	1.58345	1.53096	1.48722	1.48722	1.39973	1.29475	1.11979	1.0323	0.962317	1.01481	1.0323	1.05855	1.11979	1.13728	1.13728	1.0673	1.02356	0.953569	0.883582	0.909827	0.918575	0.848589	0.78735	0.761105	0.769854	0.78735	0.778602	0.708615	0.769854	0.831092	0.901079	0.918575	0.962317	0.927324	0.874834
237.6	Diameter (mm)	2.33581	2.14334	1.98587	1.81965	1.68843	1.61844	1.56595	1.47847	1.39973	1.39973	1.39973	1.46097	1.50471	1.54846	1.49597	1.48722	1.48722	1.38224	1.27726	1.10229	1.02356	0.962317	0.997311	1.00606	1.00606	1.09354	1.10229	1.12854	1.07605	1.04105	0.962317	0.874834	0.89233	0.918575	0.883582	0.78735	0.769854	0.796099	0.78735	0.778602	0.717364	0.78735	0.83984	0.909827	0.927324	0.962317	0.918575	0.874834
238.51	Diameter (mm)	2.31831	2.13459	1.98587	1.81965	1.68843	1.61844	1.5747	1.49597	1.42598	1.39973	1.39973	1.45222	1.46972	1.51346	1.47847	1.46097	1.44348	1.38224	1.25976	1.10229	1.02356	0.953569	0.988562	0.997311	1.00606	1.05855	1.11104	1.12854	1.0673	1.0323	0.971066	0.883582	0.848589	0.918575	0.883582	0.804847	0.804847	0.804847	0.831092	0.796099	0.73486	0.804847	0.848589	0.918575	0.927324	0.962317	0.901079	0.874834
239.41	Diameter (mm)	2.33581	2.13459	2.00337	1.80216	1.67093	1.63594	1.5572	1.50471	1.44348	1.39973	1.39973	1.42598	1.44348	1.47847	1.45222	1.45222	1.43473	1.38224	1.24226	1.09354	1.00606	0.927324	0.988562	0.988562	1.00606	1.0498	1.0673	1.13728	1.0498	1.0498	0.962317	0.901079	0.822344	0.874834	0.874834	0.796099	0.83984	0.83984	0.831092	0.778602	0.73486	0.804847	0.848589	0.918575	0.927324	0.979814	0.89233	0.874834
240.3	Diameter (mm)	2.33581	2.14334	2.00337	1.79341	1.67968	1.60969	1.53096	1.53096	1.46097	1.39973	1.39973	1.43473	1.45222	1.46097	1.44348	1.46972	1.41723	1.38224	1.21602	1.08479	0.979814	0.927324	0.997311	0.971066	1.01481	1.0498	1.07605	1.09354	1.05855	1.0323	0.953569	0.883582	0.822344	0.83984	0.831092	0.78735	0.822344	0.83984	0.822344	0.752357	0.78735	0.83984	0.857337	0.927324	0.962317	0.953569	0.89233	0.874834
241.21	Diameter (mm)	2.34455	2.14334	1.99462	1.79341	1.68843	1.61844	1.53971	1.53096	1.49597	1.45222	1.39973	1.45222	1.46097	1.46097	1.46097	1.47847	1.41723	1.38224	1.19852	1.08479	0.962317	0.936072	0.997311	0.936072	1.01481	1.0498	1.08479	1.09354	1.08479	1.0323	0.953569	0.874834	0.831092	0.831092	0.831092	0.78735	0.83984	0.848589	0.778602	0.726112	0.813595	0.874834	0.909827	0.962317	0.962317	0.953569	0.883582	0.83984
242.11	Diameter (mm)	2.32706	2.14334	1.97712	1.81091	1.70593	1.63594	1.5747	1.54846	1.49597	1.48722	1.48722	1.48722	1.46972	1.47847	1.47847	1.47847	1.46972	1.32975	1.21602	1.05855	0.962317	0.94482	0.988562	0.936072	0.979814	1.05855	1.09354	1.09354	1.05855	1.04105	0.962317	0.857337	0.78735	0.78735	0.78735	0.78735	0.857337	0.822344	0.743609	0.769854	0.848589	0.883582	0.94482	0.962317	0.962317	0.927324	0.874834	0.796099
243	Diameter (mm)	2.31831	2.14334	1.97712	1.79341	1.67968	1.60969	1.60095	1.5572	1.5747	1.54846	1.53971	1.50471	1.48722	1.46097	1.49597	1.49597	1.42598	1.34724	1.19852	1.0673	0.953569	0.953569	0.988562	0.927324	1.02356	1.0498	1.0498	1.0498	1.0323	0.988562	0.909827	0.796099	0.78735	0.78735	0.78735	0.813595	0.822344	0.831092	0.761105	0.804847	0.831092	0.909827	0.962317	0.962317	0.953569	0.883582	0.848589	0.796099
243.91	Diameter (mm)	2.32706	2.14334	1.98587	1.80216	1.72342	1.66218	1.5922	1.5747	1.58345	1.53096	1.5572	1.54846	1.48722	1.46097	1.49597	1.49597	1.45222	1.321	1.17228	1.05855	0.971066	0.962317	0.953569	0.962317	0.988562	1.0323	1.0498	1.0498	1.0498	0.988562	0.866085	0.831092	0.78735	0.78735	0.752357	0.804847	0.857337	0.831092	0.752357	0.822344	0.857337	0.918575	0.94482	0.962317	0.909827	0.901079	0.83984	0.761105
244.81	Diameter (mm)	2.32706	2.15209	1.96838	1.81091	1.72342	1.65344	1.5922	1.62719	1.5747	1.5747	1.5922	1.5922	1.53096	1.49597	1.48722	1.49597	1.40848	1.29475	1.16353	1.01481	0.936072	0.962317	0.901079	0.936072	1.00606	1.0323	1.0498	1.01481	0.979814	0.962317	0.866085	0.804847	0.78735	0.752357	0.752357	0.83984	0.874834	0.78735	0.778602	0.796099	0.857337	0.909827	0.936072	0.909827	0.901079	0.909827	0.831092	0.726112
245.7	Diameter (mm)	2.31831	2.15209	1.97712	1.79341	1.68843	1.64469	1.65344	1.5922	1.62719	1.61844	1.60969	1.5747	1.52221	1.48722	1.47847	1.50471	1.42598	1.28601	1.16353	1.0323	0.94482	0.997311	0.962317	0.962317	0.962317	0.997311	1.00606	1.00606	1.0323	0.936072	0.813595	0.78735	0.78735	0.778602	0.769854	0.874834	0.874834	0.796099	0.78735	0.822344	0.874834	0.927324	0.94482	0.874834	0.927324	0.874834	0.778602	0.743609
246.62	Diameter (mm)	2.32706	2.14334	1.95963	1.76716	1.72342	1.67093	1.60969	1.65344	1.5922	1.60095	1.65344	1.61844	1.5572	1.46972	1.47847	1.49597	1.43473	1.26851	1.16353	1.04105	0.962317	0.962317	0.883582	0.979814	0.997311	1.0498	1.0498	1.02356	0.971066	0.909827	0.78735	0.78735	0.78735	0.78735	0.778602	0.874834	0.901079	0.804847	0.796099	0.866085	0.89233	0.94482	0.909827	0.901079	0.89233	0.857337	0.726112	0.78735
247.53	Diameter (mm)	2.32706	2.14334	1.95088	1.78466	1.72342	1.65344	1.62719	1.60969	1.64469	1.64469	1.65344	1.62719	1.54846	1.51346	1.45222	1.53096	1.39973	1.26851	1.13728	1.00606	0.94482	0.971066	0.962317	0.962317	0.962317	1.00606	1.00606	0.971066	0.953569	0.89233	0.831092	0.78735	0.78735	0.78735	0.78735	0.874834	0.918575	0.796099	0.848589	0.874834	0.936072	0.962317	0.918575	0.927324	0.883582	0.831092	0.726112	0.813595
248.42	Diameter (mm)	2.31831	2.15209	1.95088	1.78466	1.67093	1.64469	1.62719	1.63594	1.61844	1.63594	1.66218	1.61844	1.5747	1.48722	1.46972	1.50471	1.45222	1.26851	1.11104	0.988562	0.962317	0.962317	0.927324	0.979814	0.962317	0.962317	0.962317	0.962317	0.953569	0.874834	0.813595	0.752357	0.78735	0.78735	0.796099	0.866085	0.901079	0.848589	0.874834	0.89233	0.962317	0.962317	0.962317	0.918575	0.909827	0.796099	0.769854	0.848589
249.32	Diameter (mm)	2.30081	2.14334	1.94213	1.75842	1.67968	1.66218	1.60969	1.65344	1.5922	1.66218	1.73217	1.67093	1.61844	1.52221	1.43473	1.49597	1.40848	1.26851	1.14603	1.00606	0.971066	0.979814	0.962317	0.962317	0.997311	0.962317	0.962317	0.953569	0.918575	0.857337	0.796099	0.743609	0.778602	0.78735	0.78735	0.874834	0.901079	0.874834	0.874834	0.927324	0.962317	0.962317	0.94482	0.936072	0.94482	0.769854	0.796099	0.831092
250.22	Diameter (mm)	2.30956	2.13459	1.93338	1.74092	1.69718	1.64469	1.61844	1.5922	1.64469	1.65344	1.68843	1.69718	1.61844	1.53096	1.43473	1.51346	1.43473	1.27726	1.12854	1.01481	0.979814	0.953569	0.94482	0.962317	0.971066	0.971066	0.953569	0.918575	0.89233	0.831092	0.769854	0.743609	0.743609	0.761105	0.752357	0.866085	0.883582	0.874834	0.909827	0.962317	0.979814	0.979814	0.918575	0.94482	0.909827	0.78735	0.804847	0.813595
251.11	Diameter (mm)	2.32706	2.12585	1.93338	1.73217	1.68843	1.61844	1.60969	1.5922	1.64469	1.65344	1.72342	1.71467	1.64469	1.5572	1.44348	1.48722	1.44348	1.27726	1.15478	1.0323	0.971066	0.979814	0.971066	0.962317	0.953569	0.927324	0.918575	0.883582	0.883582	0.778602	0.743609	0.743609	0.743609	0.743609	0.743609	0.866085	0.874834	0.874834	0.927324	0.962317	0.997311	0.979814	0.89233	0.953569	0.909827	0.78735	0.813595	0.804847
252.02	Diameter (mm)	2.30956	2.1171	1.90714	1.74092	1.67093	1.60095	1.60095	1.60095	1.63594	1.67093	1.74967	1.68843	1.66218	1.5747	1.46972	1.46097	1.44348	1.27726	1.14603	1.04105	0.988562	0.953569	0.936072	0.94482	0.927324	0.909827	0.883582	0.831092	0.831092	0.761105	0.726112	0.743609	0.743609	0.743609	0.743609	0.848589	0.89233	0.874834	0.901079	0.918575	0.997311	0.962317	0.883582	0.971066	0.927324	0.78735	0.813595	0.831092
252.92	Diameter (mm)	2.30956	2.10835	1.89839	1.70593	1.64469	1.60095	1.5747	1.58345	1.62719	1.67093	1.74967	1.72342	1.68843	1.60969	1.48722	1.44348	1.42598	1.26851	1.13728	1.04105	0.988562	0.988562	0.997311	0.953569	0.909827	0.874834	0.831092	0.78735	0.813595	0.769854	0.743609	0.743609	0.743609	0.743609	0.73486	0.822344	0.874834	0.874834	0.901079	0.927324	0.988562	0.953569	0.89233	0.953569	0.94482	0.78735	0.822344	0.848589
253.81	Diameter (mm)	2.30081	2.10835	1.88964	1.69718	1.60095	1.58345	1.5572	1.5747	1.61844	1.67093	1.75842	1.75842	1.72342	1.64469	1.53971	1.46097	1.40848	1.23352	1.11979	1.01481	1.01481	1.01481	1.0498	0.988562	0.927324	0.874834	0.804847	0.78735	0.804847	0.761105	0.743609	0.743609	0.726112	0.699867	0.708615	0.796099	0.866085	0.874834	0.89233	0.94482	0.971066	0.971066	0.918575	0.936072	0.962317	0.78735	0.83984	0.89233
254.72	Diameter (mm)	2.30081	2.1171	1.89839	1.70593	1.61844	1.53971	1.5572	1.5572	1.61844	1.65344	1.74092	1.76716	1.73217	1.66218	1.58345	1.47847	1.41723	1.25101	1.09354	1.01481	1.00606	1.02356	1.04105	1.01481	0.962317	0.866085	0.796099	0.78735	0.769854	0.743609	0.699867	0.699867	0.699867	0.699867	0.673622	0.778602	0.848589	0.874834	0.874834	0.927324	0.962317	0.962317	0.953569	0.918575	0.997311	0.796099	0.822344	0.89233
255.62	Diameter (mm)	2.30081	2.13459	1.89839	1.68843	1.60969	1.54846	1.53096	1.54846	1.60095	1.67093	1.74092	1.75842	1.74967	1.67093	1.60969	1.52221	1.42598	1.28601	1.14603	1.04105	1.01481	1.04105	1.02356	1.04105	1.01481	0.909827	0.796099	0.78735	0.743609	0.717364	0.656125	0.638629	0.656125	0.656125	0.656125	0.761105	0.83984	0.883582	0.874834	0.901079	0.962317	0.962317	0.962317	0.94482	1.00606	0.866085	0.804847	0.909827
256.53	Diameter (mm)	2.28332	2.1171	1.88964	1.66218	1.56595	1.51346	1.48722	1.53096	1.58345	1.68843	1.75842	1.75842	1.76716	1.67968	1.64469	1.53971	1.44348	1.25976	1.08479	0.971066	0.979814	1.09354	1.04105	1.04105	1.04105	0.94482	0.822344	0.78735	0.726112	0.656125	0.612384	0.612384	0.638629	0.656125	0.656125	0.717364	0.83984	0.89233	0.857337	0.89233	0.953569	0.962317	0.962317	0.953569	0.988562	0.927324	0.78735	0.901079
257.43	Diameter (mm)	2.29206	2.09085	1.8634	1.67093	1.5747	1.49597	1.47847	1.53096	1.56595	1.66218	1.75842	1.75842	1.74967	1.71467	1.66218	1.56595	1.46097	1.31225	1.15478	1.00606	0.962317	1.0673	1.05855	1.0323	1.04105	1.00606	0.866085	0.78735	0.726112	0.638629	0.612384	0.612384	0.612384	0.647377	0.656125	0.708615	0.831092	0.874834	0.89233	0.927324	0.997311	1.01481	0.988562	0.962317	0.971066	0.953569	0.796099	0.874834
258.32	Diameter (mm)	2.30081	2.0996	1.88964	1.67093	1.5572	1.48722	1.46972	1.48722	1.60095	1.64469	1.73217	1.75842	1.74967	1.73217	1.63594	1.5572	1.46097	1.3385	1.15478	0.997311	0.971066	1.04105	1.0673	1.01481	1.0498	1.02356	0.89233	0.78735	0.726112	0.638629	0.612384	0.612384	0.612384	0.647377	0.656125	0.708615	0.813595	0.883582	0.866085	0.927324	0.997311	1.0323	1.0323	0.979814	0.979814	0.971066	0.813595	0.848589
259.23	Diameter (mm)	2.29206	2.0996	1.87214	1.62719	1.53096	1.45222	1.45222	1.46097	1.56595	1.66218	1.74092	1.74092	1.76716	1.68843	1.64469	1.54846	1.47847	1.3385	1.18977	1.07605	0.979814	1.0673	1.01481	0.979814	1.0498	1.0323	0.909827	0.804847	0.73486	0.62988	0.612384	0.612384	0.612384	0.647377	0.656125	0.699867	0.796099	0.874834	0.874834	0.953569	1.0323	1.02356	1.0673	0.997311	0.997311	0.953569	0.831092	0.83984
260.13	Diameter (mm)	2.27457	2.0996	1.8459	1.62719	1.54846	1.46972	1.40848	1.47847	1.53096	1.66218	1.74967	1.74967	1.74967	1.70593	1.66218	1.5747	1.45222	1.36474	1.23352	1.07605	0.997311	1.08479	0.988562	0.979814	1.02356	1.0323	0.936072	0.822344	0.761105	0.621132	0.612384	0.612384	0.612384	0.647377	0.656125	0.691119	0.78735	0.874834	0.874834	0.94482	1.0323	1.0498	1.0498	1.01481	0.997311	0.962317	0.83984	0.83984
261	Diameter (mm)	2.28332	2.0821	1.85465	1.63594	1.51346	1.43473	1.40848	1.44348	1.53096	1.63594	1.74967	1.74092	1.74967	1.72342	1.62719	1.56595	1.45222	1.3385	1.22477	1.09354	1.0498	1.13728	0.953569	0.936072	1.00606	1.0323	0.962317	0.848589	0.761105	0.62988	0.612384	0.612384	0.612384	0.638629	0.656125	0.699867	0.796099	0.874834	0.874834	0.936072	1.02356	1.0498	1.0498	1.04105	0.988562	0.962317	0.848589	0.83984
261.89	Diameter (mm)	2.27457	2.0821	1.8459	1.62719	1.52221	1.43473	1.39099	1.42598	1.52221	1.65344	1.74967	1.74092	1.74967	1.71467	1.62719	1.5572	1.45222	1.34724	1.23352	1.12854	1.0498	1.15478	0.971066	0.936072	1.02356	1.02356	1.00606	0.89233	0.769854	0.673622	0.621132	0.612384	0.612384	0.612384	0.647377	0.691119	0.804847	0.874834	0.874834	0.94482	1.02356	1.0498	1.0498	1.04105	0.988562	0.953569	0.848589	0.848589
262.8	Diameter (mm)	2.26582	2.07336	1.8459	1.61844	1.49597	1.42598	1.38224	1.41723	1.52221	1.66218	1.74967	1.74967	1.74967	1.70593	1.64469	1.5747	1.45222	1.34724	1.24226	1.15478	1.10229	1.14603	1.00606	0.953569	1.00606	1.0498	1.02356	0.927324	0.769854	0.699867	0.638629	0.612384	0.612384	0.612384	0.638629	0.68237	0.813595	0.874834	0.874834	0.94482	0.997311	1.0498	1.0673	1.0498	0.971066	0.927324	0.866085	0.874834
263.7	Diameter (mm)	2.26582	2.07336	1.83715	1.61844	1.49597	1.40848	1.38224	1.38224	1.51346	1.67968	1.74967	1.74967	1.74967	1.68843	1.66218	1.5747	1.44348	1.35599	1.25101	1.16353	1.13728	1.17228	1.0498	0.962317	0.971066	1.0323	1.02356	0.988562	0.796099	0.68237	0.62988	0.603635	0.612384	0.612384	0.621132	0.699867	0.831092	0.874834	0.874834	0.94482	0.979814	1.04105	1.0498	1.02356	0.988562	0.918575	0.874834	0.89233
264.59	Diameter (mm)	2.27457	2.07336	1.8284	1.60969	1.49597	1.39973	1.38224	1.38224	1.52221	1.67093	1.74092	1.74092	1.72342	1.66218	1.64469	1.54846	1.43473	1.36474	1.26851	1.18103	1.14603	1.19852	1.10229	0.927324	0.94482	1.01481	1.0323	0.997311	0.831092	0.68237	0.612384	0.586139	0.594887	0.612384	0.612384	0.708615	0.804847	0.83984	0.874834	0.94482	0.971066	1.02356	1.0498	1.02356	0.988562	0.918575	0.874834	0.89233
265.5	Diameter (mm)	2.28332	2.06461	1.81965	1.60969	1.50471	1.38224	1.37349	1.36474	1.53096	1.67968	1.74092	1.74967	1.74967	1.66218	1.63594	1.53971	1.45222	1.39099	1.26851	1.18103	1.14603	1.22477	1.11979	0.94482	0.94482	1.0323	1.04105	1.00606	0.866085	0.699867	0.621132	0.559894	0.568642	0.612384	0.621132	0.708615	0.831092	0.831092	0.848589	0.953569	0.962317	1.01481	1.01481	0.997311	0.988562	0.918575	0.874834	0.874834
266.4	Diameter (mm)	2.28332	2.06461	1.81965	1.60969	1.50471	1.38224	1.37349	1.35599	1.53096	1.67968	1.73217	1.74967	1.72342	1.67093	1.61844	1.53096	1.46097	1.39099	1.26851	1.20727	1.14603	1.23352	1.16353	1.00606	0.94482	0.979814	1.04105	1.02356	0.874834	0.73486	0.62988	0.57739	0.586139	0.586139	0.656125	0.726112	0.78735	0.804847	0.83984	0.962317	0.962317	1.00606	1.00606	1.00606	0.971066	0.909827	0.883582	0.866085
267.29	Diameter (mm)	2.26582	2.06461	1.8284	1.60969	1.49597	1.41723	1.37349	1.36474	1.53096	1.65344	1.74092	1.75842	1.73217	1.68843	1.60969	1.53971	1.48722	1.39973	1.26851	1.21602	1.15478	1.25976	1.20727	1.02356	0.979814	0.979814	1.0323	1.02356	0.918575	0.778602	0.664874	0.594887	0.568642	0.603635	0.664874	0.761105	0.78735	0.78735	0.831092	0.94482	0.962317	1.00606	0.988562	1.01481	0.971066	0.89233	0.883582	0.866085
268.2	Diameter (mm)	2.26582	2.07336	1.81965	1.60095	1.48722	1.40848	1.34724	1.38224	1.52221	1.64469	1.75842	1.75842	1.74967	1.69718	1.60095	1.54846	1.49597	1.38224	1.28601	1.21602	1.16353	1.25976	1.23352	1.0498	0.997311	0.988562	1.0673	1.04105	0.953569	0.831092	0.708615	0.603635	0.612384	0.612384	0.664874	0.761105	0.804847	0.804847	0.831092	0.909827	0.962317	1.00606	1.00606	0.997311	0.962317	0.883582	0.89233	0.857337
269.1	Diameter (mm)	2.27457	2.06461	1.8284	1.61844	1.47847	1.39973	1.3385	1.40848	1.50471	1.65344	1.76716	1.75842	1.74967	1.68843	1.61844	1.5747	1.47847	1.38224	1.27726	1.21602	1.17228	1.25976	1.25976	1.08479	1.01481	0.962317	1.04105	1.04105	0.962317	0.848589	0.699867	0.594887	0.612384	0.612384	0.647377	0.743609	0.78735	0.78735	0.83984	0.883582	0.936072	1.02356	1.00606	0.979814	0.988562	0.874834	0.89233	0.857337
270.01	Diameter (mm)	2.27457	2.06461	1.8284	1.62719	1.47847	1.39973	1.3385	1.40848	1.51346	1.65344	1.77591	1.74967	1.74967	1.69718	1.61844	1.5747	1.47847	1.38224	1.26851	1.22477	1.18977	1.25101	1.25976	1.11104	1.04105	0.962317	1.01481	1.04105	0.979814	0.883582	0.743609	0.62988	0.586139	0.612384	0.664874	0.708615	0.778602	0.761105	0.848589	0.874834	0.936072	1.02356	0.988562	0.979814	0.988562	0.874834	0.901079	0.83984
270.91	Diameter (mm)	2.27457	2.06461	1.83715	1.61844	1.49597	1.39973	1.36474	1.41723	1.50471	1.65344	1.77591	1.74967	1.74967	1.67968	1.61844	1.56595	1.47847	1.39099	1.26851	1.22477	1.20727	1.24226	1.27726	1.14603	1.0673	1.00606	0.988562	1.04105	1.00606	0.927324	0.761105	0.647377	0.586139	0.612384	0.68237	0.717364	0.761105	0.73486	0.831092	0.874834	0.927324	1.04105	0.979814	0.988562	0.979814	0.874834	0.918575	0.822344
271.82	Diameter (mm)	2.27457	2.06461	1.83715	1.62719	1.52221	1.39099	1.37349	1.42598	1.50471	1.65344	1.77591	1.74967	1.74967	1.67093	1.61844	1.5572	1.48722	1.39099	1.28601	1.19852	1.18977	1.22477	1.27726	1.16353	1.09354	1.04105	0.988562	1.02356	1.01481	0.936072	0.804847	0.647377	0.594887	0.603635	0.699867	0.743609	0.769854	0.708615	0.813595	0.874834	0.918575	1.00606	0.94482	1.01481	0.94482	0.883582	0.909827	0.831092
272.7	Diameter (mm)	2.26582	2.07336	1.83715	1.63594	1.50471	1.39973	1.39099	1.43473	1.51346	1.63594	1.75842	1.75842	1.74967	1.66218	1.5747	1.53096	1.46097	1.35599	1.3035	1.19852	1.13728	1.21602	1.27726	1.15478	1.13728	1.0673	1.04105	1.02356	1.00606	0.979814	0.822344	0.68237	0.621132	0.586139	0.691119	0.743609	0.769854	0.699867	0.796099	0.857337	0.909827	1.00606	0.953569	1.01481	0.953569	0.874834	0.901079	0.83984
273.61	Diameter (mm)	2.27457	2.07336	1.83715	1.65344	1.49597	1.40848	1.39973	1.42598	1.50471	1.61844	1.73217	1.73217	1.73217	1.66218	1.5922	1.53096	1.44348	1.34724	1.28601	1.20727	1.18103	1.22477	1.27726	1.21602	1.15478	1.09354	1.0498	0.962317	0.962317	0.988562	0.883582	0.752357	0.638629	0.57739	0.691119	0.717364	0.778602	0.699867	0.761105	0.831092	0.909827	0.962317	0.953569	0.997311	0.988562	0.866085	0.883582	0.866085
274.51	Diameter (mm)	2.26582	2.0821	1.8634	1.62719	1.51346	1.42598	1.40848	1.41723	1.52221	1.60969	1.68843	1.71467	1.70593	1.66218	1.60095	1.54846	1.47847	1.39099	1.3035	1.20727	1.13728	1.16353	1.25101	1.22477	1.15478	1.13728	1.09354	1.01481	0.936072	0.979814	0.936072	0.822344	0.699867	0.621132	0.647377	0.699867	0.73486	0.708615	0.726112	0.813595	0.866085	0.962317	0.962317	0.962317	1.02356	0.909827	0.848589	0.874834
275.4	Diameter (mm)	2.27457	2.07336	1.88964	1.64469	1.52221	1.44348	1.40848	1.41723	1.51346	1.5922	1.65344	1.72342	1.66218	1.66218	1.5922	1.53096	1.48722	1.39973	1.321	1.24226	1.14603	1.15478	1.21602	1.22477	1.16353	1.19852	1.09354	1.09354	0.988562	0.962317	0.927324	0.848589	0.73486	0.62988	0.612384	0.673622	0.699867	0.699867	0.699867	0.761105	0.822344	0.901079	0.962317	0.962317	0.971066	0.971066	0.83984	0.848589
276.31	Diameter (mm)	2.28332	2.0821	1.89839	1.66218	1.53096	1.44348	1.40848	1.40848	1.48722	1.5747	1.62719	1.71467	1.66218	1.65344	1.56595	1.52221	1.48722	1.40848	1.32975	1.25101	1.14603	1.11979	1.14603	1.21602	1.19852	1.14603	1.10229	1.07605	1.0673	0.901079	0.883582	0.857337	0.78735	0.68237	0.612384	0.62988	0.699867	0.699867	0.673622	0.708615	0.78735	0.83984	0.936072	0.962317	0.94482	0.953569	0.94482	0.78735
277.21	Diameter (mm)	2.29206	2.09085	1.90714	1.67093	1.53096	1.44348	1.41723	1.39973	1.48722	1.53971	1.61844	1.68843	1.66218	1.65344	1.56595	1.52221	1.47847	1.43473	1.3385	1.25101	1.15478	1.10229	1.13728	1.14603	1.21602	1.18977	1.13728	1.08479	1.05855	0.971066	0.901079	0.874834	0.813595	0.778602	0.68237	0.647377	0.673622	0.699867	0.691119	0.68237	0.761105	0.78735	0.883582	0.94482	0.94482	0.909827	0.962317	0.848589
278.1	Diameter (mm)	2.29206	2.0996	1.92463	1.67968	1.53096	1.45222	1.42598	1.40848	1.47847	1.52221	1.60095	1.67968	1.67093	1.65344	1.54846	1.51346	1.46972	1.41723	1.34724	1.25101	1.15478	1.09354	1.12854	1.13728	1.17228	1.16353	1.15478	1.13728	1.07605	1.0323	0.94482	0.874834	0.848589	0.778602	0.717364	0.699867	0.708615	0.726112	0.699867	0.62988	0.708615	0.78735	0.848589	0.927324	0.953569	0.909827	0.936072	0.901079
279.01	Diameter (mm)	2.29206	2.10835	1.93338	1.67968	1.53096	1.44348	1.42598	1.39973	1.46097	1.51346	1.60095	1.67093	1.66218	1.62719	1.5572	1.49597	1.46972	1.40848	1.37349	1.25976	1.17228	1.09354	1.10229	1.10229	1.13728	1.15478	1.13728	1.11104	1.08479	1.0498	0.962317	0.857337	0.78735	0.769854	0.726112	0.717364	0.708615	0.78735	0.743609	0.656125	0.699867	0.78735	0.831092	0.909827	0.94482	0.927324	0.89233	0.927324
279.91	Diameter (mm)	2.29206	2.0996	1.92463	1.68843	1.53096	1.45222	1.43473	1.39973	1.45222	1.50471	1.60095	1.67093	1.67093	1.62719	1.56595	1.47847	1.46972	1.39973	1.35599	1.26851	1.18103	1.10229	1.08479	1.09354	1.12854	1.14603	1.13728	1.09354	1.07605	1.0673	1.04105	0.918575	0.83984	0.761105	0.752357	0.761105	0.73486	0.778602	0.78735	0.673622	0.717364	0.78735	0.813595	0.901079	0.918575	0.927324	0.874834	0.909827
280.82	Diameter (mm)	2.28332	2.0996	1.92463	1.68843	1.53096	1.48722	1.43473	1.40848	1.45222	1.50471	1.60095	1.65344	1.67968	1.60969	1.56595	1.48722	1.45222	1.39973	1.36474	1.25101	1.18977	1.10229	1.08479	1.09354	1.11104	1.13728	1.13728	1.10229	1.07605	1.05855	1.0498	0.927324	0.796099	0.78735	0.78735	0.769854	0.796099	0.831092	0.78735	0.708615	0.73486	0.78735	0.831092	0.901079	0.953569	0.936072	0.883582	0.901079
281.72	Diameter (mm)	2.28332	2.10835	1.90714	1.69718	1.5572	1.46972	1.43473	1.41723	1.45222	1.52221	1.62719	1.66218	1.66218	1.58345	1.5572	1.48722	1.40848	1.36474	1.31225	1.25101	1.17228	1.08479	1.10229	1.09354	1.10229	1.13728	1.13728	1.13728	1.12854	1.05855	1.07605	0.94482	0.866085	0.752357	0.743609	0.752357	0.822344	0.874834	0.796099	0.699867	0.778602	0.822344	0.83984	0.94482	0.962317	0.936072	0.883582	0.874834
282.61	Diameter (mm)	2.27457	2.0996	1.89839	1.69718	1.5572	1.46972	1.42598	1.43473	1.46097	1.53971	1.63594	1.69718	1.66218	1.5747	1.50471	1.46097	1.39099	1.36474	1.32975	1.26851	1.16353	1.07605	1.11104	1.09354	1.10229	1.13728	1.13728	1.13728	1.15478	1.13728	1.07605	0.997311	0.848589	0.778602	0.743609	0.78735	0.901079	0.874834	0.804847	0.726112	0.804847	0.874834	0.89233	0.962317	0.94482	0.909827	0.874834	0.822344
283.52	Diameter (mm)	2.28332	2.10835	1.88964	1.67968	1.56595	1.49597	1.42598	1.45222	1.46972	1.5747	1.67093	1.70593	1.63594	1.5747	1.46972	1.44348	1.38224	1.38224	1.34724	1.27726	1.16353	1.08479	1.12854	1.09354	1.11104	1.13728	1.13728	1.14603	1.18103	1.18103	1.14603	1.00606	0.883582	0.796099	0.761105	0.89233	0.962317	0.927324	0.822344	0.83984	0.857337	0.874834	0.936072	0.94482	0.918575	0.901079	0.866085	0.796099
284.42	Diameter (mm)	2.29206	2.0996	1.89839	1.70593	1.5747	1.48722	1.40848	1.45222	1.48722	1.60969	1.67093	1.69718	1.67968	1.5747	1.46097	1.39973	1.38224	1.321	1.32975	1.25976	1.17228	1.09354	1.12854	1.13728	1.13728	1.13728	1.15478	1.18103	1.22477	1.23352	1.15478	1.0323	0.901079	0.822344	0.822344	0.94482	0.997311	0.971066	0.883582	0.901079	0.909827	0.94482	0.962317	0.953569	0.927324	0.89233	0.83984	0.78735
285.33	Diameter (mm)	2.29206	2.09085	1.88964	1.69718	1.56595	1.48722	1.41723	1.46097	1.50471	1.62719	1.69718	1.73217	1.69718	1.5747	1.45222	1.39099	1.36474	1.3385	1.3035	1.25976	1.17228	1.11104	1.13728	1.12854	1.13728	1.13728	1.17228	1.21602	1.25976	1.26851	1.20727	1.0498	0.918575	0.813595	0.822344	1.00606	1.05855	0.997311	0.962317	0.962317	0.953569	0.971066	0.988562	0.918575	0.927324	0.883582	0.822344	0.796099
286.21	Diameter (mm)	2.28332	2.0996	1.88089	1.68843	1.54846	1.47847	1.41723	1.45222	1.52221	1.62719	1.68843	1.74092	1.70593	1.5922	1.43473	1.38224	1.35599	1.35599	1.32975	1.23352	1.15478	1.12854	1.11104	1.10229	1.14603	1.14603	1.16353	1.20727	1.25101	1.26851	1.22477	1.10229	0.936072	0.813595	0.866085	1.01481	1.08479	0.997311	1.04105	1.00606	0.997311	1.04105	1.00606	0.927324	0.927324	0.866085	0.796099	0.813595
287.12	Diameter (mm)	2.26582	2.09085	1.89839	1.67968	1.54846	1.46097	1.43473	1.44348	1.53096	1.61844	1.69718	1.74967	1.68843	1.5922	1.46972	1.38224	1.36474	1.31225	1.321	1.24226	1.14603	1.13728	1.11104	1.10229	1.16353	1.14603	1.14603	1.18103	1.24226	1.26851	1.24226	1.14603	0.979814	0.83984	0.83984	1.0323	1.11104	1.0498	1.0673	1.09354	1.0498	1.0498	1.00606	0.936072	0.89233	0.848589	0.78735	0.813595
288.02	Diameter (mm)	2.28332	2.0821	1.88964	1.66218	1.53096	1.44348	1.44348	1.43473	1.53096	1.60969	1.69718	1.75842	1.69718	1.60095	1.46097	1.39099	1.38224	1.31225	1.29475	1.23352	1.14603	1.14603	1.13728	1.12854	1.16353	1.16353	1.13728	1.14603	1.18977	1.25976	1.25101	1.18103	1.0323	0.874834	0.83984	1.01481	1.09354	1.05855	1.13728	1.12854	1.05855	1.0498	0.988562	0.94482	0.883582	0.822344	0.78735	0.831092
288.91	Diameter (mm)	2.26582	2.0996	1.88089	1.66218	1.52221	1.44348	1.44348	1.44348	1.52221	1.60095	1.70593	1.77591	1.72342	1.5747	1.46097	1.40848	1.37349	1.321	1.3035	1.19852	1.14603	1.15478	1.14603	1.13728	1.17228	1.16353	1.13728	1.13728	1.16353	1.23352	1.25976	1.20727	1.09354	0.927324	0.857337	1.01481	1.08479	1.10229	1.13728	1.13728	1.10229	1.05855	1.01481	0.953569	0.883582	0.822344	0.796099	0.813595
289.83	Diameter (mm)	2.27457	2.0821	1.87214	1.62719	1.50471	1.42598	1.41723	1.44348	1.49597	1.61844	1.71467	1.78466	1.74092	1.5922	1.49597	1.43473	1.38224	1.32975	1.27726	1.19852	1.12854	1.12854	1.17228	1.14603	1.16353	1.16353	1.12854	1.13728	1.13728	1.18103	1.25976	1.21602	1.13728	0.988562	0.883582	1.02356	1.07605	1.11104	1.15478	1.18103	1.18103	1.07605	1.00606	0.94482	0.874834	0.804847	0.796099	0.813595
290.72	Diameter (mm)	2.26582	2.0821	1.88089	1.62719	1.50471	1.42598	1.39973	1.43473	1.49597	1.62719	1.69718	1.75842	1.72342	1.62719	1.52221	1.45222	1.39099	1.34724	1.25976	1.16353	1.11979	1.11979	1.14603	1.16353	1.18103	1.14603	1.11979	1.09354	1.13728	1.13728	1.21602	1.22477	1.13728	1.0323	0.909827	0.997311	1.05855	1.11979	1.16353	1.22477	1.18977	1.10229	1.02356	0.953569	0.874834	0.813595	0.804847	0.822344
291.63	Diameter (mm)	2.28332	2.07336	1.85465	1.61844	1.47847	1.41723	1.39973	1.39973	1.50471	1.60095	1.69718	1.74967	1.70593	1.65344	1.53096	1.46097	1.41723	1.34724	1.26851	1.16353	1.07605	1.12854	1.12854	1.15478	1.21602	1.15478	1.11979	1.0673	1.05855	1.10229	1.17228	1.18103	1.17228	1.0673	0.953569	0.979814	1.05855	1.12854	1.16353	1.18103	1.17228	1.12854	1.04105	0.953569	0.883582	0.804847	0.804847	0.813595
292.53	Diameter (mm)	2.26582	2.06461	1.85465	1.61844	1.46097	1.39973	1.39973	1.39099	1.51346	1.58345	1.68843	1.75842	1.73217	1.64469	1.56595	1.49597	1.42598	1.34724	1.24226	1.11104	1.0673	1.11104	1.11979	1.12854	1.17228	1.15478	1.13728	1.09354	1.05855	1.05855	1.10229	1.13728	1.12854	1.02356	0.962317	0.979814	1.07605	1.09354	1.14603	1.13728	1.13728	1.13728	1.05855	0.962317	0.909827	0.804847	0.796099	0.813595
293.41	Diameter (mm)	2.26582	2.06461	1.83715	1.60095	1.45222	1.39099	1.39099	1.39973	1.49597	1.58345	1.69718	1.76716	1.75842	1.65344	1.5747	1.47847	1.44348	1.34724	1.22477	1.13728	1.04105	1.09354	1.13728	1.11104	1.16353	1.14603	1.09354	1.07605	1.04105	1.01481	1.07605	1.07605	1.10229	1.0498	0.971066	0.962317	1.09354	1.07605	1.12854	1.13728	1.13728	1.13728	1.09354	0.962317	0.927324	0.83984	0.804847	0.813595
294.3	Diameter (mm)	2.24832	2.05586	1.8284	1.58345	1.44348	1.37349	1.38224	1.39973	1.49597	1.58345	1.70593	1.78466	1.76716	1.67968	1.5747	1.49597	1.45222	1.35599	1.22477	1.13728	1.05855	1.09354	1.09354	1.11979	1.16353	1.11104	1.0498	1.0323	0.988562	0.962317	1.01481	1.02356	1.04105	0.971066	0.962317	0.936072	1.07605	1.08479	1.12854	1.12854	1.13728	1.13728	1.11104	0.988562	0.971066	0.874834	0.796099	0.804847
295.2	Diameter (mm)	2.26582	2.04711	1.81091	1.5747	1.43473	1.36474	1.37349	1.40848	1.49597	1.5747	1.70593	1.78466	1.75842	1.68843	1.5747	1.51346	1.45222	1.35599	1.22477	1.11979	1.02356	1.0673	1.0498	1.10229	1.11979	1.11979	1.0498	1.0323	0.997311	0.971066	0.988562	0.971066	1.01481	0.979814	0.953569	0.94482	1.0498	1.07605	1.11979	1.11979	1.13728	1.13728	1.11979	1.01481	0.971066	0.883582	0.804847	0.813595
296.1	Diameter (mm)	2.25707	2.03836	1.80216	1.56595	1.42598	1.35599	1.36474	1.39973	1.48722	1.5747	1.70593	1.78466	1.75842	1.70593	1.5747	1.51346	1.46972	1.35599	1.23352	1.12854	1.02356	1.04105	1.05855	1.0673	1.07605	1.08479	1.0498	1.01481	0.953569	0.953569	0.936072	0.953569	0.962317	0.909827	0.909827	0.918575	0.971066	1.0673	1.11104	1.11979	1.13728	1.14603	1.12854	1.0323	0.971066	0.901079	0.83984	0.822344
296.99	Diameter (mm)	2.24832	2.02961	1.80216	1.56595	1.42598	1.35599	1.36474	1.39099	1.48722	1.5747	1.69718	1.76716	1.75842	1.70593	1.58345	1.51346	1.46972	1.37349	1.23352	1.11979	1.0498	1.01481	1.02356	1.04105	1.04105	1.04105	1.00606	0.988562	0.909827	0.883582	0.89233	0.918575	0.953569	0.901079	0.874834	0.874834	0.909827	1.0498	1.07605	1.11104	1.12854	1.13728	1.13728	1.04105	0.988562	0.918575	0.848589	0.83984
297.9	Diameter (mm)	2.26582	2.03836	1.80216	1.5572	1.42598	1.34724	1.35599	1.39099	1.48722	1.56595	1.69718	1.76716	1.74967	1.70593	1.58345	1.52221	1.48722	1.38224	1.25101	1.12854	1.0498	0.997311	1.00606	0.997311	0.997311	1.02356	0.962317	0.953569	0.918575	0.918575	0.909827	0.874834	0.874834	0.831092	0.83984	0.83984	0.909827	1.02356	1.05855	1.07605	1.10229	1.12854	1.13728	1.05855	1.00606	0.918575	0.866085	0.83984
298.8	Diameter (mm)	2.26582	2.03836	1.80216	1.54846	1.42598	1.34724	1.36474	1.39099	1.48722	1.56595	1.69718	1.75842	1.74967	1.72342	1.58345	1.52221	1.46972	1.35599	1.24226	1.15478	1.04105	1.00606	1.00606	0.971066	0.971066	1.01481	0.962317	0.953569	0.918575	0.918575	0.901079	0.866085	0.874834	0.831092	0.796099	0.78735	0.857337	0.979814	1.0498	1.0323	1.07605	1.13728	1.13728	1.07605	1.01481	0.94482	0.874834	0.848589
299.69	Diameter (mm)	2.25707	2.02087	1.80216	1.54846	1.42598	1.34724	1.36474	1.39099	1.49597	1.5747	1.69718	1.75842	1.74967	1.71467	1.58345	1.53096	1.46972	1.36474	1.24226	1.18103	1.05855	1.00606	1.02356	0.953569	0.953569	0.997311	0.971066	0.962317	0.909827	0.89233	0.857337	0.831092	0.831092	0.78735	0.769854	0.78735	0.831092	0.962317	1.04105	1.00606	1.04105	1.11104	1.12854	1.0673	1.01481	0.962317	0.866085	0.874834
[truncated: 66 more columns]
