# Supplementary material for: Effects of Cholecystokinin (CCK) on Gut Motility in the Stomachless Fish Ballan Wrasse (Labrus bergylta)
Source: Front Neurosci. 2019 Jun 7;13:553. doi: 10.3389/fnins.2019.00553 (PMC6568239; doi:10.3389/fnins.2019.00553)
Supplement: Supplementary file 7 [file Table_2.XLSX]

## Sheet: MM1-F98-emptygut-MatrixforCutof
Supplementary Table 3. Binary-matrix. A matrix is constructed from the diameter matrix (S1 Table) by locating contractions using local maxima and minima extraction. The numeric cells in the matrix show the amplitude (% in change of relaxation diameter at the point where the contraction occurs). The coordinate values of the numeric cells (inherited the first row and first column) show the spatial …
Time (s)	Intestinal position (mm)	0.5	1	1.5	2	2.5	3	3.5	4	4.5	5	5.5	6	6.5	7	7.5	8	8.5	9	9.5	10	10.5	11	11.5	12	12.5	13	13.5	14	14.5	15	15.5	16	16.5	17	17.5	18	18.5	19	19.5	20	20.5	21	21.5	22	22.5	23	23.5	24
0	Diameter (mm)	NA	NA	NA	NA	NA	NA	NA	NA	NA	NA	-9.19	NA	NA	NA	NA	NA	NA	NA	NA	-37.02	NA	-1.75	NA	NA	-3.36	NA	NA	NA	NA	NA	NA	NA	NA	-25.83	NA	NA	NA	-11.34	NA	NA	NA	NA	NA	-4.59	NA	-10	NA	NA
0.9	Diameter (mm)	NA	NA	NA	NA	NA	NA	NA	NA	NA	NA	-8.9	NA	NA	NA	NA	NA	NA	NA	NA	NA	NA	-38.67	NA	NA	NA	-2.56	NA	NA	NA	NA	NA	NA	-25	NA	NA	NA	NA	-12.87	NA	NA	NA	NA	NA	-2.73	NA	-7.48	NA	NA
1.79	Diameter (mm)	NA	NA	NA	NA	NA	NA	NA	NA	NA	NA	-5.76	NA	NA	NA	NA	NA	NA	NA	NA	-36.07	NA	-2.56	NA	NA	-3.51	NA	NA	NA	NA	NA	NA	NA	NA	-24.17	NA	NA	NA	-12.15	NA	NA	NA	NA	NA	NA	NA	-7.27	NA	NA
2.7	Diameter (mm)	NA	NA	NA	NA	NA	NA	NA	NA	NA	NA	-5.7	NA	NA	NA	NA	NA	NA	NA	NA	-36.81	NA	NA	NA	-7.56	NA	NA	NA	NA	NA	NA	NA	NA	NA	NA	-16.52	NA	NA	-7.34	NA	NA	NA	NA	NA	NA	NA	-13.04	NA	NA
3.6	Diameter (mm)	NA	NA	NA	NA	NA	NA	NA	NA	NA	NA	-5.58	NA	NA	NA	NA	NA	NA	NA	NA	-38.3	NA	NA	-7.56	NA	NA	NA	NA	NA	NA	NA	NA	NA	-16.67	NA	-4	NA	NA	-3.64	NA	NA	NA	NA	NA	NA	NA	-17.5	NA	NA
4.51	Diameter (mm)	NA	NA	NA	NA	NA	NA	NA	NA	NA	NA	NA	-6.6	NA	NA	NA	NA	NA	NA	NA	-36.76	NA	NA	-4.24	NA	-3.45	NA	-4.35	NA	NA	NA	NA	NA	-9.09	NA	-2	NA	NA	-3.51	NA	NA	NA	NA	NA	NA	NA	NA	-18.33	NA
5.41	Diameter (mm)	NA	NA	NA	NA	NA	NA	NA	NA	NA	NA	NA	NA	NA	NA	NA	NA	NA	NA	NA	-40.91	NA	NA	-4.17	NA	NA	-6.78	NA	NA	NA	NA	NA	NA	NA	-19.3	NA	NA	NA	NA	-0.87	NA	NA	NA	NA	NA	NA	NA	-20.33	NA
6.3	Diameter (mm)	NA	NA	NA	NA	NA	NA	NA	NA	NA	NA	NA	NA	NA	NA	NA	NA	NA	NA	NA	-39.9	NA	-9.84	NA	NA	NA	NA	NA	-5.98	NA	NA	NA	NA	NA	-18.18	NA	NA	NA	-1.74	NA	NA	NA	NA	NA	-13.95	NA	NA	-12.5	NA
7.21	Diameter (mm)	NA	NA	NA	NA	NA	NA	NA	NA	NA	NA	NA	-4.55	NA	NA	NA	NA	NA	NA	NA	-38.42	NA	-4.17	NA	NA	NA	-3.42	NA	NA	NA	NA	NA	-13.27	NA	-7.14	NA	NA	NA	NA	NA	NA	NA	NA	NA	-14.62	NA	NA	-12.5	NA
8.11	Diameter (mm)	NA	NA	NA	NA	NA	NA	NA	NA	NA	NA	NA	-4.04	NA	NA	NA	NA	NA	NA	NA	-36.84	NA	-5.65	NA	NA	-1.71	NA	NA	NA	-12.71	NA	NA	-5.83	NA	-6.12	NA	NA	NA	NA	NA	NA	NA	NA	NA	NA	NA	-24.03	NA	NA
9	Diameter (mm)	NA	NA	NA	NA	NA	NA	NA	NA	NA	NA	NA	-4.04	NA	NA	NA	NA	NA	NA	NA	-38.42	NA	-4.92	NA	NA	NA	-4.96	NA	NA	NA	NA	NA	NA	-23.08	NA	NA	NA	NA	NA	NA	NA	NA	NA	NA	NA	NA	NA	-25.38	NA
9.91	Diameter (mm)	NA	NA	NA	NA	NA	NA	NA	NA	NA	NA	NA	-4.52	NA	NA	NA	NA	NA	NA	NA	-37.89	NA	NA	-5.65	NA	NA	NA	NA	NA	NA	NA	NA	NA	-23.97	NA	NA	NA	NA	NA	NA	NA	NA	NA	NA	NA	NA	NA	-25.19	NA
10.81	Diameter (mm)	NA	NA	NA	NA	NA	NA	NA	NA	NA	NA	NA	NA	NA	NA	NA	NA	NA	NA	NA	-40.4	NA	-1.67	NA	NA	-3.31	NA	NA	NA	NA	-15.25	NA	NA	NA	-8	NA	NA	NA	NA	NA	NA	NA	NA	NA	NA	NA	NA	-28.47	NA
11.71	Diameter (mm)	NA	NA	NA	NA	NA	NA	NA	NA	NA	NA	-2.53	NA	NA	NA	NA	NA	NA	NA	NA	-40	NA	NA	-4.1	NA	NA	NA	NA	NA	NA	NA	NA	NA	NA	-23.97	NA	NA	NA	NA	NA	NA	NA	-2.99	NA	NA	NA	NA	-24.62	NA
12.6	Diameter (mm)	NA	NA	NA	NA	NA	NA	NA	NA	NA	NA	NA	-4.52	NA	NA	NA	NA	NA	NA	NA	-37.89	NA	NA	NA	NA	-5	NA	NA	NA	NA	NA	NA	-18.8	NA	-5.26	NA	NA	NA	NA	NA	NA	NA	-2.99	NA	NA	NA	NA	-25.38	NA
13.52	Diameter (mm)	NA	NA	NA	NA	NA	NA	NA	NA	NA	NA	NA	-3.02	NA	NA	NA	NA	NA	NA	NA	-38.46	NA	-2.44	NA	NA	-5.83	NA	NA	NA	NA	NA	NA	NA	-21.05	NA	NA	NA	NA	NA	NA	NA	NA	NA	NA	NA	NA	NA	-28.89	NA
14.41	Diameter (mm)	NA	NA	NA	NA	NA	NA	NA	NA	NA	NA	-2.01	NA	NA	NA	NA	NA	NA	NA	NA	-41.5	NA	-4.07	NA	-5.88	NA	NA	NA	NA	-15.18	NA	NA	NA	-9.09	NA	NA	NA	NA	NA	NA	NA	NA	NA	NA	NA	NA	NA	-29.71	NA
15.32	Diameter (mm)	NA	NA	NA	NA	NA	NA	NA	NA	NA	NA	-3.02	NA	NA	NA	NA	NA	NA	NA	NA	-39.39	NA	NA	NA	-10.57	NA	-4.55	NA	NA	NA	-14.29	NA	NA	NA	NA	-6.52	NA	NA	NA	NA	NA	NA	-2.26	NA	NA	NA	NA	-25.38	NA
16.22	Diameter (mm)	NA	NA	NA	NA	NA	NA	NA	NA	NA	NA	-2.05	NA	NA	NA	NA	NA	NA	NA	NA	-40.5	NA	NA	NA	-12	NA	NA	NA	NA	NA	-18.18	NA	NA	-5.56	NA	-1.18	NA	NA	NA	NA	NA	NA	NA	NA	NA	NA	NA	NA	-27.27
17.11	Diameter (mm)	NA	NA	NA	NA	NA	NA	NA	NA	NA	NA	-1.55	NA	NA	NA	NA	NA	NA	NA	NA	NA	-42.08	NA	NA	NA	NA	NA	NA	NA	-28	NA	NA	NA	NA	NA	-5.56	NA	NA	NA	NA	NA	NA	NA	NA	NA	NA	NA	NA	NA
18.02	Diameter (mm)	NA	NA	NA	NA	NA	NA	NA	NA	NA	NA	NA	NA	NA	NA	NA	NA	NA	NA	NA	NA	-43.63	NA	NA	-17.89	NA	NA	NA	NA	NA	NA	-17.48	NA	-6.98	NA	NA	NA	NA	NA	NA	NA	-3.51	NA	NA	-1.57	NA	NA	NA	NA
18.92	Diameter (mm)	NA	NA	NA	NA	NA	NA	NA	NA	NA	NA	-0.52	NA	NA	NA	NA	NA	NA	NA	NA	NA	-42.5	NA	NA	NA	NA	NA	NA	NA	NA	-33.88	NA	NA	NA	-9.64	NA	NA	NA	NA	NA	NA	-2.73	NA	NA	NA	NA	NA	NA	NA
19.8	Diameter (mm)	NA	NA	NA	NA	NA	NA	NA	NA	NA	NA	NA	NA	NA	NA	NA	NA	NA	NA	NA	NA	-42.31	NA	NA	NA	NA	NA	NA	NA	-36.89	NA	NA	NA	NA	-12.5	NA	NA	NA	NA	NA	NA	-2.91	NA	NA	NA	NA	NA	NA	NA
20.68	Diameter (mm)	NA	NA	NA	NA	NA	NA	NA	NA	NA	NA	NA	NA	NA	NA	NA	NA	NA	NA	NA	NA	-43.41	NA	NA	NA	NA	NA	NA	NA	NA	-40.65	NA	NA	-12.5	NA	NA	NA	NA	NA	NA	NA	-0.97	NA	NA	NA	NA	NA	NA	NA
21.59	Diameter (mm)	NA	NA	NA	NA	NA	NA	NA	NA	NA	NA	NA	NA	NA	NA	NA	NA	NA	NA	NA	NA	-41.75	NA	NA	NA	NA	NA	NA	NA	NA	-40.5	NA	NA	NA	NA	-12.99	NA	NA	NA	NA	NA	-2.04	NA	NA	NA	NA	NA	NA	NA
22.49	Diameter (mm)	NA	NA	NA	NA	NA	NA	NA	NA	NA	NA	NA	NA	NA	NA	NA	NA	NA	NA	NA	NA	-43	NA	NA	NA	NA	NA	NA	NA	NA	-43.09	NA	NA	NA	NA	-15.79	NA	NA	NA	NA	NA	-4.08	NA	NA	NA	NA	NA	-8.4	NA
23.38	Diameter (mm)	NA	NA	NA	NA	NA	NA	NA	NA	NA	NA	NA	NA	NA	NA	NA	NA	NA	NA	NA	NA	-44.02	NA	NA	NA	NA	NA	NA	NA	NA	-42.74	NA	NA	-2.82	NA	-7.25	NA	NA	NA	NA	NA	-3.12	NA	NA	NA	NA	-4.35	NA	NA
24.29	Diameter (mm)	NA	NA	NA	NA	NA	NA	NA	NA	NA	NA	NA	NA	NA	NA	NA	NA	NA	NA	NA	NA	-44.34	NA	NA	NA	NA	NA	NA	NA	NA	NA	-42.74	NA	-9.86	NA	NA	-5.71	NA	NA	NA	NA	NA	-5	NA	NA	NA	NA	NA	NA
25.19	Diameter (mm)	NA	NA	NA	NA	NA	NA	NA	NA	NA	NA	NA	NA	NA	NA	NA	NA	NA	NA	NA	NA	-43.81	NA	NA	-14.75	NA	NA	NA	NA	NA	-33.02	NA	NA	NA	-14.47	NA	NA	NA	NA	NA	NA	NA	-1	NA	NA	NA	NA	NA	NA
26.08	Diameter (mm)	NA	NA	NA	NA	NA	NA	NA	NA	-0.6	NA	NA	NA	NA	NA	NA	NA	NA	NA	NA	-44.86	NA	NA	NA	-12.3	NA	NA	NA	NA	NA	NA	-33.94	NA	NA	NA	-10.53	NA	NA	NA	NA	NA	NA	-2	NA	NA	NA	NA	-9.02	NA
27	Diameter (mm)	NA	NA	NA	NA	NA	NA	NA	NA	-2.94	NA	NA	NA	NA	NA	NA	NA	NA	NA	NA	-42.86	NA	NA	NA	-11.48	NA	NA	NA	NA	NA	NA	-28.7	NA	NA	NA	-11.39	NA	NA	NA	NA	NA	NA	NA	NA	NA	NA	NA	NA	NA
27.89	Diameter (mm)	NA	NA	NA	NA	NA	NA	NA	NA	-4.12	NA	NA	NA	NA	NA	NA	NA	NA	NA	NA	-44.02	NA	NA	NA	NA	-14.05	NA	NA	NA	NA	NA	NA	NA	-25.71	NA	NA	-11.39	NA	NA	NA	NA	NA	NA	NA	NA	NA	NA	NA	NA
28.8	Diameter (mm)	NA	NA	NA	NA	NA	NA	NA	NA	-4.14	NA	NA	NA	NA	NA	NA	NA	NA	NA	NA	-43.54	NA	NA	NA	NA	-10.83	NA	NA	NA	NA	NA	NA	-24.55	NA	-7.14	NA	NA	-5	NA	NA	NA	NA	-4.63	NA	NA	NA	NA	NA	NA
29.7	Diameter (mm)	NA	NA	NA	NA	NA	NA	NA	NA	-5.36	NA	NA	NA	NA	NA	NA	NA	NA	NA	NA	-46.41	NA	NA	-10.08	NA	NA	NA	NA	NA	NA	NA	NA	-24.55	NA	NA	-8.33	NA	NA	NA	NA	NA	NA	NA	NA	NA	NA	NA	NA	NA
30.59	Diameter (mm)	NA	NA	NA	NA	NA	NA	NA	NA	-4.82	NA	NA	NA	NA	NA	NA	NA	NA	NA	NA	-46.41	NA	NA	-9.57	NA	NA	NA	NA	NA	NA	NA	NA	NA	-22.73	NA	NA	-5.88	NA	NA	NA	NA	NA	NA	NA	NA	NA	-1.5	NA	NA
31.5	Diameter (mm)	NA	NA	NA	NA	NA	NA	NA	NA	NA	NA	NA	NA	NA	NA	NA	NA	NA	NA	NA	-44.61	NA	-5.31	NA	NA	-1.87	NA	NA	-4.76	NA	NA	-10	NA	-5.43	NA	NA	-9.09	NA	NA	NA	NA	NA	NA	NA	NA	NA	-1.52	NA	NA
32.4	Diameter (mm)	NA	NA	NA	NA	NA	NA	NA	NA	NA	NA	NA	NA	NA	NA	NA	NA	NA	NA	NA	NA	NA	-49.27	NA	NA	-1.87	NA	NA	-4.76	NA	NA	-8	NA	NA	NA	NA	NA	-13.04	NA	NA	NA	NA	NA	NA	NA	NA	-1.52	NA	NA
33.31	Diameter (mm)	NA	NA	NA	NA	NA	NA	NA	NA	NA	NA	NA	NA	NA	NA	NA	NA	NA	NA	NA	-47.32	NA	NA	-7.27	NA	-1.87	NA	NA	-4.76	NA	NA	NA	-10	NA	NA	NA	NA	-15.79	NA	NA	NA	NA	NA	-0.91	NA	NA	-2.26	NA	NA
34.19	Diameter (mm)	NA	NA	NA	NA	NA	NA	NA	NA	NA	NA	NA	NA	NA	NA	NA	NA	NA	NA	NA	-47.34	NA	NA	-8.18	NA	-0.94	NA	NA	-4.76	NA	NA	NA	-10	NA	NA	-8.6	NA	-4.71	NA	NA	NA	NA	NA	-0.91	NA	NA	NA	NA	NA
35.1	Diameter (mm)	NA	NA	NA	NA	NA	NA	NA	NA	NA	NA	NA	NA	NA	NA	NA	NA	NA	NA	NA	-47.8	NA	NA	-7.34	NA	-1.9	NA	NA	-4.76	NA	NA	NA	-10	NA	NA	NA	NA	-10.99	NA	NA	NA	NA	NA	-2.73	NA	NA	NA	NA	NA
36	Diameter (mm)	NA	NA	NA	NA	NA	NA	NA	NA	NA	NA	NA	NA	NA	NA	NA	NA	NA	NA	NA	-49.03	NA	NA	-8.41	NA	-2.91	NA	NA	NA	NA	NA	-10	NA	NA	NA	-7.61	NA	-5.81	NA	NA	NA	NA	NA	-5.45	NA	NA	NA	NA	NA
36.91	Diameter (mm)	NA	NA	NA	NA	NA	NA	NA	NA	NA	NA	NA	NA	NA	NA	NA	NA	NA	NA	NA	-47.57	NA	NA	-9.26	NA	NA	NA	NA	NA	NA	NA	-10	NA	NA	-3.3	NA	NA	-11.11	NA	NA	NA	NA	NA	-1.9	NA	NA	-0.77	NA	NA
37.81	Diameter (mm)	NA	NA	NA	NA	NA	NA	NA	NA	NA	NA	NA	NA	NA	NA	NA	NA	NA	NA	NA	NA	NA	NA	-52.17	NA	-4	NA	NA	NA	NA	NA	NA	-15.38	NA	NA	NA	NA	-11.11	NA	NA	NA	NA	NA	NA	NA	NA	NA	NA	NA
38.7	Diameter (mm)	NA	NA	NA	NA	NA	NA	NA	NA	-17.13	NA	NA	NA	NA	NA	NA	NA	NA	NA	NA	-49.76	NA	NA	-6.73	NA	-4.04	NA	NA	NA	NA	NA	-15	NA	NA	NA	NA	NA	-11.11	NA	NA	NA	NA	NA	NA	NA	NA	NA	NA	NA
39.61	Diameter (mm)	NA	NA	NA	NA	NA	NA	NA	NA	NA	-17.05	NA	NA	NA	NA	NA	NA	NA	NA	NA	NA	-51.22	NA	-11.65	NA	NA	NA	NA	NA	NA	-10	NA	NA	NA	NA	-11.11	NA	-1.25	NA	NA	NA	NA	NA	NA	NA	NA	NA	NA	NA
40.51	Diameter (mm)	NA	NA	NA	NA	NA	NA	NA	NA	NA	-17.51	NA	NA	NA	NA	NA	NA	NA	NA	NA	NA	NA	NA	-53.5	NA	-2.11	NA	-5.26	NA	NA	NA	NA	-11.11	NA	NA	NA	NA	-5.88	NA	NA	NA	NA	NA	-5.56	NA	NA	NA	NA	NA
41.4	Diameter (mm)	NA	NA	NA	NA	NA	NA	NA	NA	NA	-2.66	NA	NA	NA	NA	NA	NA	NA	NA	NA	NA	NA	NA	NA	-54.55	NA	NA	NA	NA	NA	NA	-13.04	NA	NA	NA	NA	-9.41	NA	NA	NA	NA	NA	NA	-5.56	NA	NA	NA	NA	NA
42.31	Diameter (mm)	NA	NA	NA	NA	NA	NA	NA	NA	NA	-3.17	NA	NA	NA	NA	NA	NA	NA	NA	NA	-51.02	NA	NA	-9.09	NA	-2.17	NA	NA	NA	NA	-14.14	NA	-3.53	NA	NA	-4.76	NA	NA	-2.5	NA	NA	NA	NA	-3.77	NA	NA	-2.34	NA	NA
43.21	Diameter (mm)	NA	NA	NA	NA	NA	NA	NA	NA	NA	NA	NA	NA	NA	NA	NA	NA	NA	NA	NA	-52.28	NA	NA	-10.1	NA	NA	NA	NA	-5.26	NA	NA	NA	-11.11	NA	NA	-2.44	NA	NA	-5	NA	NA	NA	NA	-4.63	NA	NA	-3.1	NA	NA
44.1	Diameter (mm)	NA	NA	NA	NA	NA	NA	NA	NA	NA	-3.68	NA	NA	NA	NA	NA	NA	NA	NA	NA	NA	NA	NA	-55.1	NA	NA	NA	NA	NA	NA	NA	-11.11	NA	NA	NA	NA	-6.25	NA	NA	NA	NA	NA	NA	-0.95	NA	NA	-1.57	NA	NA
45.01	Diameter (mm)	NA	NA	NA	NA	NA	NA	NA	NA	NA	-4.69	NA	NA	NA	NA	NA	NA	NA	NA	NA	NA	NA	NA	-55.1	NA	NA	NA	NA	NA	NA	-13.98	NA	NA	NA	NA	NA	-6.25	NA	NA	NA	NA	NA	NA	-1.85	NA	NA	-2.34	NA	NA
45.91	Diameter (mm)	NA	NA	NA	NA	NA	NA	NA	NA	-3.66	NA	NA	NA	NA	NA	NA	NA	NA	NA	NA	-51	NA	NA	-10	NA	NA	NA	NA	NA	NA	-17.17	NA	-6.1	NA	NA	-8.54	NA	-4	NA	NA	NA	NA	-2.78	NA	NA	NA	NA	NA	NA
46.82	Diameter (mm)	NA	NA	NA	NA	NA	NA	NA	NA	-4.19	NA	NA	NA	NA	NA	NA	NA	NA	NA	NA	-52.22	NA	NA	-10	NA	NA	NA	NA	NA	NA	NA	NA	-20	NA	NA	-9.64	NA	NA	NA	NA	NA	NA	-0.92	NA	NA	NA	-3.1	NA	NA
47.72	Diameter (mm)	NA	NA	NA	NA	NA	NA	NA	NA	-2.08	NA	NA	NA	NA	NA	NA	NA	NA	NA	NA	-51.98	NA	NA	-9.9	NA	NA	NA	NA	NA	NA	NA	NA	-15.79	NA	NA	-11.76	NA	NA	NA	NA	NA	NA	-1.82	NA	NA	NA	NA	NA	NA
48.62	Diameter (mm)	NA	NA	NA	NA	NA	NA	NA	NA	-1.56	NA	NA	NA	NA	NA	NA	NA	NA	NA	NA	-51.71	NA	NA	-11.65	NA	NA	NA	NA	NA	NA	NA	NA	-20	NA	NA	NA	-6.02	NA	NA	NA	NA	NA	NA	NA	NA	NA	NA	NA	NA
49.51	Diameter (mm)	NA	NA	NA	NA	NA	NA	NA	NA	-1.04	NA	NA	NA	-1.48	NA	NA	NA	NA	NA	NA	-51	NA	NA	NA	NA	-12.62	NA	-2.17	NA	NA	NA	NA	-11.11	NA	-3.61	NA	NA	NA	NA	NA	NA	NA	NA	NA	NA	NA	NA	NA	NA
50.42	Diameter (mm)	NA	NA	NA	NA	NA	NA	NA	NA	NA	-0.52	NA	NA	NA	NA	NA	NA	NA	NA	NA	-50.73	NA	NA	NA	-15.09	NA	NA	NA	-5.26	NA	NA	NA	-11.11	NA	-3.61	NA	NA	NA	NA	NA	NA	NA	NA	NA	NA	NA	NA	NA	NA
51.32	Diameter (mm)	NA	NA	NA	NA	NA	NA	NA	-0.52	NA	NA	NA	NA	NA	NA	NA	NA	NA	NA	NA	-51.9	NA	NA	-15.09	NA	NA	NA	-5.26	NA	NA	NA	NA	-11.11	NA	-5.88	NA	-1.25	NA	NA	NA	NA	NA	NA	NA	NA	-1.52	NA	NA	NA
52.21	Diameter (mm)	NA	NA	NA	NA	NA	NA	NA	NA	-0.52	NA	NA	NA	NA	NA	NA	NA	NA	NA	NA	-52.38	NA	NA	-12.5	NA	NA	NA	-5.26	NA	NA	NA	-10	NA	NA	-8.05	NA	NA	NA	NA	NA	NA	NA	NA	NA	NA	NA	NA	NA	NA
53.12	Diameter (mm)	NA	NA	NA	NA	NA	NA	NA	NA	NA	NA	NA	NA	NA	NA	NA	NA	NA	NA	NA	-50	NA	-6.67	NA	-5	NA	NA	NA	NA	NA	NA	-17	NA	NA	NA	-9.41	NA	NA	NA	NA	NA	NA	NA	NA	NA	NA	NA	NA	NA
54.02	Diameter (mm)	NA	NA	NA	NA	NA	NA	NA	-0.52	NA	NA	NA	NA	NA	NA	NA	NA	NA	NA	NA	-50	NA	-5.71	NA	NA	NA	-5	NA	NA	NA	NA	-15.79	NA	-2.44	NA	NA	NA	NA	NA	NA	NA	NA	-4.2	NA	NA	NA	NA	NA	NA
54.91	Diameter (mm)	NA	NA	NA	NA	NA	NA	NA	NA	-0.52	NA	NA	NA	NA	NA	NA	NA	NA	NA	NA	-50.48	NA	NA	NA	-12.04	NA	NA	NA	NA	NA	NA	-16.16	NA	NA	-5.88	NA	NA	NA	NA	NA	NA	NA	-0.88	NA	NA	NA	NA	NA	NA
55.82	Diameter (mm)	NA	NA	NA	NA	NA	NA	NA	-0.52	NA	NA	NA	NA	NA	NA	NA	NA	NA	NA	NA	-49.3	NA	NA	NA	-13.64	NA	NA	-10	NA	NA	-11.11	NA	NA	NA	NA	NA	NA	NA	NA	NA	NA	NA	NA	NA	NA	NA	NA	NA	NA
56.72	Diameter (mm)	NA	NA	NA	NA	NA	NA	NA	-0.52	NA	NA	NA	NA	NA	NA	NA	NA	NA	NA	NA	-51.16	NA	NA	NA	-9.52	NA	NA	NA	NA	NA	-22.45	NA	NA	NA	-6.25	NA	NA	NA	NA	NA	NA	NA	NA	NA	NA	NA	NA	NA	NA
57.63	Diameter (mm)	NA	NA	NA	NA	NA	NA	NA	NA	NA	NA	NA	NA	NA	NA	NA	NA	NA	NA	NA	NA	NA	NA	NA	NA	-57.14	NA	NA	NA	-16.67	NA	NA	NA	NA	NA	-12.5	NA	NA	NA	NA	NA	-1.83	NA	NA	NA	NA	NA	NA	NA
58.53	Diameter (mm)	NA	NA	NA	NA	NA	NA	NA	NA	NA	NA	NA	NA	NA	NA	NA	NA	NA	NA	NA	-50.45	NA	NA	NA	NA	NA	NA	NA	NA	-33.63	NA	NA	NA	NA	-11.39	NA	NA	NA	NA	NA	NA	-3.81	NA	NA	NA	NA	NA	NA	NA
59.44	Diameter (mm)	NA	NA	NA	NA	NA	NA	NA	NA	NA	NA	NA	NA	NA	NA	NA	NA	NA	NA	NA	-47.66	NA	NA	NA	NA	NA	NA	NA	NA	NA	-37.5	NA	NA	-11.84	NA	NA	NA	NA	NA	NA	NA	-2.91	NA	NA	NA	NA	NA	NA	NA
60.29	Diameter (mm)	NA	NA	NA	NA	NA	NA	NA	NA	NA	NA	NA	NA	NA	NA	NA	NA	NA	NA	NA	-49.09	NA	NA	NA	NA	NA	NA	NA	NA	-43.59	NA	NA	-17.81	NA	NA	NA	NA	NA	NA	NA	NA	NA	NA	NA	NA	NA	NA	NA	NA
61.2	Diameter (mm)	NA	NA	NA	NA	NA	NA	NA	NA	NA	NA	NA	NA	NA	NA	NA	NA	NA	NA	NA	-44.95	NA	NA	NA	NA	NA	NA	NA	NA	-48.33	NA	-7.69	NA	NA	NA	NA	NA	NA	NA	NA	-1.03	NA	NA	NA	NA	NA	NA	NA	NA
62.1	Diameter (mm)	NA	NA	NA	NA	NA	NA	NA	NA	-0.55	NA	NA	NA	NA	NA	NA	NA	NA	NA	NA	-45.45	NA	NA	NA	NA	NA	NA	NA	NA	NA	NA	-53.13	NA	NA	NA	-1.52	NA	NA	NA	NA	-12.24	NA	NA	NA	NA	NA	NA	NA	NA
62.99	Diameter (mm)	NA	NA	NA	NA	NA	NA	NA	NA	NA	NA	NA	NA	NA	NA	NA	NA	NA	NA	NA	-43.64	NA	NA	NA	NA	NA	NA	NA	NA	NA	-51.59	NA	-12.7	NA	NA	NA	NA	NA	NA	NA	-10	NA	NA	NA	NA	-8.26	NA	NA	-8.41
63.9	Diameter (mm)	NA	NA	NA	NA	NA	NA	NA	NA	NA	NA	NA	NA	NA	NA	NA	NA	NA	NA	NA	-41.36	NA	NA	NA	NA	NA	NA	NA	NA	NA	NA	NA	-54.96	NA	NA	-3.23	NA	NA	NA	-4.65	NA	NA	NA	NA	NA	-4.76	NA	NA	-11.21
64.8	Diameter (mm)	NA	NA	NA	NA	NA	NA	NA	NA	NA	NA	NA	NA	NA	NA	NA	NA	NA	NA	NA	-40.91	NA	NA	NA	NA	NA	NA	NA	NA	-50.38	NA	NA	-10.45	NA	NA	-1.61	NA	NA	NA	-4.76	NA	NA	NA	NA	NA	NA	NA	NA	-8.49
65.69	Diameter (mm)	NA	NA	NA	NA	NA	NA	NA	NA	NA	NA	NA	NA	NA	NA	NA	NA	NA	NA	NA	-41.44	NA	NA	NA	NA	NA	NA	NA	NA	NA	NA	-52.9	NA	-7.69	NA	NA	NA	NA	NA	-8.33	NA	NA	NA	NA	NA	NA	NA	-13.08	NA
66.6	Diameter (mm)	NA	NA	NA	NA	NA	NA	NA	NA	NA	NA	NA	NA	NA	NA	NA	NA	NA	NA	NA	-40.27	NA	NA	NA	NA	NA	NA	NA	NA	-48.91	NA	NA	NA	-12.86	NA	NA	NA	NA	NA	-10.71	NA	NA	NA	NA	-6.8	NA	NA	-16.67	NA
67.5	Diameter (mm)	NA	NA	NA	NA	NA	NA	NA	NA	NA	NA	NA	NA	NA	NA	NA	NA	NA	NA	NA	-40.37	NA	NA	NA	NA	NA	NA	NA	NA	-49.64	NA	NA	NA	-14.29	NA	NA	NA	NA	-13.1	NA	NA	NA	NA	NA	-4.85	NA	NA	-13.76	NA
68.41	Diameter (mm)	NA	NA	NA	NA	NA	NA	NA	NA	NA	NA	NA	NA	NA	NA	NA	NA	NA	NA	-39.45	NA	NA	NA	NA	NA	NA	NA	NA	NA	NA	-50	NA	-10	NA	NA	NA	NA	NA	-12.35	NA	NA	NA	NA	-6	NA	NA	-13.89	NA	NA
69.29	Diameter (mm)	NA	NA	NA	NA	NA	NA	NA	NA	NA	NA	NA	NA	NA	NA	NA	NA	NA	NA	-39.07	NA	NA	NA	NA	NA	NA	NA	NA	NA	NA	NA	NA	NA	-58.04	NA	NA	NA	-7.41	NA	NA	NA	NA	NA	-3.19	NA	NA	-16.04	NA	NA
70.22	Diameter (mm)	NA	NA	NA	NA	NA	NA	NA	NA	NA	NA	NA	NA	NA	NA	NA	NA	NA	NA	-38.97	NA	NA	NA	NA	NA	NA	NA	NA	NA	NA	NA	NA	-54.55	NA	NA	NA	NA	-5	NA	NA	NA	NA	-3.16	NA	NA	NA	-18.02	NA	NA
71.1	Diameter (mm)	NA	NA	NA	NA	NA	NA	NA	NA	NA	NA	NA	NA	NA	NA	NA	NA	NA	NA	-38.97	NA	NA	NA	NA	NA	NA	NA	NA	NA	NA	NA	-50	NA	NA	NA	NA	NA	NA	-3.75	NA	NA	NA	-5.26	NA	NA	-12.62	NA	NA	NA
72.01	Diameter (mm)	NA	NA	NA	NA	NA	NA	NA	NA	NA	NA	NA	NA	NA	NA	NA	NA	NA	NA	-40.57	NA	NA	NA	-12.23	NA	NA	NA	NA	NA	NA	NA	NA	-38.52	NA	NA	-1.23	NA	NA	-2.5	NA	NA	NA	NA	NA	NA	-17.14	NA	NA	-15.31
72.91	Diameter (mm)	NA	NA	NA	NA	NA	NA	NA	NA	NA	NA	NA	NA	NA	NA	NA	NA	NA	NA	NA	-38.94	NA	NA	NA	NA	NA	NA	NA	NA	-34.78	NA	NA	NA	-8.89	NA	-3.61	NA	-2.38	NA	NA	NA	NA	NA	NA	NA	-12.12	NA	NA	-13.59
73.8	Diameter (mm)	NA	NA	NA	NA	NA	NA	NA	NA	NA	NA	NA	NA	NA	NA	NA	NA	NA	NA	-40.87	NA	NA	NA	NA	NA	NA	NA	NA	NA	NA	NA	-32.84	NA	-3.33	NA	-3.41	NA	NA	NA	NA	NA	NA	NA	NA	NA	-5.26	NA	NA	-11.76
74.71	Diameter (mm)	NA	NA	NA	NA	NA	NA	NA	NA	NA	NA	NA	NA	NA	NA	NA	NA	NA	NA	-41.46	NA	NA	NA	NA	NA	-13.33	NA	NA	-16.24	NA	NA	NA	NA	-6	NA	NA	-7.22	NA	NA	NA	NA	NA	NA	NA	-4.26	NA	NA	NA	-10
75.61	Diameter (mm)	NA	NA	NA	NA	NA	NA	NA	NA	NA	NA	NA	NA	NA	NA	NA	NA	NA	NA	-41.46	NA	NA	NA	-3.08	NA	NA	NA	NA	-22.83	NA	NA	NA	-5.83	NA	NA	NA	-9.09	NA	NA	NA	NA	NA	NA	NA	NA	NA	NA	NA	-8
76.5	Diameter (mm)	NA	NA	NA	NA	NA	NA	NA	NA	NA	NA	NA	NA	NA	NA	NA	NA	NA	NA	NA	-42.57	NA	NA	-3.12	NA	NA	NA	NA	-20	NA	-1.9	NA	NA	-4.76	NA	-7	NA	NA	-5.26	NA	NA	NA	NA	NA	NA	NA	NA	-8	NA
77.41	Diameter (mm)	NA	NA	NA	NA	NA	NA	NA	NA	NA	NA	NA	NA	NA	NA	NA	NA	NA	NA	NA	-43.15	NA	-1.63	NA	NA	NA	NA	NA	-17.46	NA	NA	NA	NA	-9.09	NA	-7	NA	NA	NA	-5.26	NA	-3.19	NA	NA	-3.23	NA	NA	-6.12	NA
78.31	Diameter (mm)	NA	NA	NA	NA	NA	NA	NA	NA	NA	NA	NA	NA	NA	NA	NA	NA	NA	NA	NA	-44.27	NA	-2.48	NA	NA	NA	NA	NA	NA	-19.53	NA	NA	NA	-8.18	NA	NA	-8.65	NA	NA	NA	NA	-7.07	NA	NA	-6.32	NA	NA	NA	-5.1
79.2	Diameter (mm)	NA	NA	NA	NA	NA	NA	NA	NA	NA	NA	NA	NA	NA	NA	NA	NA	NA	NA	NA	-43.16	NA	NA	NA	NA	NA	NA	NA	NA	-21.43	NA	NA	NA	-5.41	NA	NA	-4.76	NA	-5	NA	NA	NA	-3.06	NA	-5.26	NA	NA	NA	-5.1
80.12	Diameter (mm)	NA	NA	NA	NA	NA	NA	NA	NA	NA	NA	NA	NA	NA	NA	NA	NA	NA	NA	NA	-44.21	NA	NA	NA	NA	NA	NA	NA	NA	-19.35	NA	NA	NA	NA	NA	-9.91	NA	NA	NA	-10	NA	NA	NA	NA	-2.17	NA	NA	-6.06	NA
81.01	Diameter (mm)	NA	NA	NA	NA	NA	NA	NA	NA	NA	NA	NA	NA	NA	NA	NA	NA	NA	NA	NA	NA	-46.84	NA	-0.9	NA	NA	-5	NA	NA	NA	-17.09	NA	NA	NA	-1.82	NA	-7.41	NA	NA	NA	-10	NA	NA	NA	NA	NA	NA	-8.91	NA
81.92	Diameter (mm)	NA	NA	NA	NA	NA	NA	NA	NA	NA	NA	NA	NA	NA	NA	NA	NA	NA	NA	NA	-48.42	NA	NA	NA	NA	NA	NA	-8.33	NA	NA	-15.65	NA	NA	NA	NA	NA	NA	-15.45	NA	-6.32	NA	NA	-5.26	NA	NA	NA	NA	-11.43	NA
82.82	Diameter (mm)	NA	NA	NA	NA	NA	NA	NA	NA	NA	-10.53	NA	NA	NA	NA	NA	NA	NA	NA	NA	-47.37	NA	NA	-3.74	NA	NA	NA	NA	NA	NA	NA	NA	-20.17	NA	NA	NA	NA	NA	NA	-16.19	NA	NA	NA	NA	-3.23	NA	NA	NA	-16.67
83.72	Diameter (mm)	NA	NA	NA	NA	NA	NA	NA	NA	NA	NA	NA	NA	NA	NA	NA	NA	NA	NA	NA	-46.84	NA	NA	-3.77	NA	NA	NA	NA	NA	NA	NA	NA	-20.83	NA	NA	NA	NA	NA	-15.38	NA	NA	-3.33	NA	NA	-8.16	NA	NA	NA	-16.67
84.61	Diameter (mm)	NA	NA	NA	NA	NA	NA	NA	NA	NA	NA	-8.42	NA	NA	NA	NA	NA	NA	NA	NA	NA	-46.03	NA	-7.41	NA	NA	NA	NA	NA	NA	NA	NA	-20	NA	NA	NA	NA	NA	-18.69	NA	NA	NA	NA	NA	-10.89	NA	NA	NA	-21.82
85.52	Diameter (mm)	NA	NA	NA	NA	NA	NA	NA	NA	NA	NA	-5.29	NA	NA	NA	NA	NA	NA	NA	NA	NA	-48.15	NA	-5.66	NA	NA	NA	NA	NA	NA	NA	NA	-21.74	NA	NA	NA	NA	-15.38	NA	NA	NA	NA	NA	NA	-15.74	NA	NA	NA	-22.02
86.42	Diameter (mm)	NA	NA	NA	NA	NA	NA	NA	NA	NA	NA	NA	NA	NA	NA	NA	NA	NA	NA	NA	NA	-47.62	NA	-4.55	NA	NA	NA	NA	NA	NA	NA	NA	NA	-21.74	NA	NA	NA	-9.9	NA	NA	NA	-4.08	NA	NA	NA	-15.32	NA	NA	-21.3
87.31	Diameter (mm)	NA	NA	NA	NA	NA	NA	NA	NA	NA	NA	NA	NA	-0.53	NA	NA	NA	NA	NA	NA	NA	-47.09	NA	-3.67	NA	NA	NA	NA	-3.48	NA	NA	NA	NA	-18.42	NA	NA	NA	-8.49	NA	NA	NA	-4.04	NA	NA	NA	-12.61	NA	NA	-23.36
88.22	Diameter (mm)	NA	NA	NA	NA	NA	NA	NA	NA	NA	-3.68	NA	NA	-1.05	NA	NA	NA	NA	NA	NA	NA	-46.32	NA	-3.57	NA	NA	NA	NA	NA	-3.51	NA	NA	NA	-18.02	NA	NA	NA	-4.5	NA	NA	NA	NA	-8.26	NA	NA	-10.81	NA	NA	-22.43
89.12	Diameter (mm)	NA	NA	NA	NA	NA	NA	NA	NA	-3.7	NA	-0.53	NA	NA	NA	NA	NA	NA	NA	NA	NA	-47.12	NA	NA	-4.55	NA	NA	NA	NA	-2.65	NA	NA	NA	NA	-10.71	NA	NA	NA	NA	NA	NA	NA	-10.08	NA	NA	-10.91	NA	NA	NA
90.01	Diameter (mm)	NA	NA	NA	NA	NA	NA	NA	-2.11	NA	-1.05	NA	NA	NA	NA	NA	NA	NA	NA	NA	NA	-46.15	NA	NA	-6.31	NA	-0.9	NA	NA	-5.26	NA	NA	NA	-7.27	NA	NA	NA	NA	NA	-0.79	NA	NA	NA	NA	NA	-20.63	NA	NA	NA
90.93	Diameter (mm)	NA	NA	NA	NA	NA	NA	NA	NA	-2.65	NA	NA	NA	NA	NA	NA	NA	NA	NA	NA	NA	-45.08	NA	NA	-2.65	NA	NA	NA	NA	-7.96	NA	NA	NA	NA	-4.55	NA	NA	NA	NA	NA	NA	NA	NA	NA	NA	-24.81	NA	NA	NA
91.82	Diameter (mm)	NA	NA	NA	NA	NA	NA	NA	-1.59	NA	NA	NA	NA	NA	NA	NA	NA	NA	NA	NA	NA	-46.5	NA	NA	-5.08	NA	NA	NA	NA	NA	-12.93	NA	NA	NA	-3.67	NA	NA	NA	NA	NA	NA	NA	NA	NA	NA	-24.82	NA	NA	NA
92.73	Diameter (mm)	NA	NA	NA	NA	NA	NA	NA	NA	-0.53	NA	NA	NA	NA	NA	NA	NA	NA	NA	NA	NA	-44.22	NA	NA	-3.33	NA	-0.86	NA	NA	NA	-13.68	NA	NA	NA	-2.75	NA	NA	NA	NA	NA	NA	NA	NA	NA	NA	NA	-26.09	NA	NA
93.6	Diameter (mm)	NA	NA	NA	NA	NA	NA	NA	NA	-2.11	NA	NA	NA	NA	NA	NA	NA	NA	NA	NA	NA	-46.08	NA	NA	-4.24	NA	-3.36	NA	NA	NA	-14.29	NA	NA	-1.85	NA	-1.83	NA	NA	NA	NA	NA	NA	NA	NA	NA	NA	-29.5	NA	NA
94.5	Diameter (mm)	NA	NA	NA	NA	NA	NA	NA	NA	-1.06	NA	NA	NA	NA	NA	NA	NA	NA	NA	NA	NA	-43.07	NA	NA	-7.03	NA	NA	NA	NA	NA	NA	-15.97	NA	-1.87	NA	NA	NA	NA	NA	NA	NA	NA	NA	NA	NA	NA	-29.5	NA	NA
95.39	Diameter (mm)	NA	NA	NA	NA	NA	NA	NA	NA	NA	NA	NA	NA	NA	NA	NA	NA	NA	NA	NA	NA	-40.59	NA	NA	-6.25	NA	NA	NA	NA	NA	NA	-16.67	NA	-0.96	NA	NA	NA	NA	NA	NA	NA	NA	NA	NA	NA	NA	-31.65	NA	NA
96.3	Diameter (mm)	NA	NA	NA	NA	NA	NA	NA	NA	NA	NA	NA	NA	NA	NA	NA	NA	NA	NA	NA	NA	-41.75	NA	NA	NA	-10.16	NA	NA	NA	NA	-15.52	NA	NA	NA	-0.99	NA	NA	NA	NA	NA	NA	NA	NA	NA	NA	NA	-29.2	NA	NA
97.2	Diameter (mm)	NA	NA	NA	NA	NA	NA	NA	NA	-1.06	NA	NA	NA	NA	NA	NA	NA	NA	NA	NA	NA	-40	NA	NA	NA	-10.32	NA	NA	NA	NA	NA	-21.05	NA	NA	NA	NA	NA	NA	NA	NA	NA	NA	NA	NA	NA	NA	-25.19	NA	NA
98.09	Diameter (mm)	NA	NA	NA	NA	NA	NA	NA	NA	NA	NA	NA	NA	NA	NA	NA	NA	-23.81	NA	NA	NA	NA	NA	NA	-31.88	NA	NA	NA	NA	-20.54	NA	NA	-4.49	NA	-2.25	NA	NA	NA	NA	NA	NA	-3.23	NA	NA	NA	NA	-19.17	NA	NA
99	Diameter (mm)	NA	NA	NA	NA	NA	NA	NA	NA	NA	NA	NA	NA	NA	NA	NA	NA	-23.81	NA	NA	NA	NA	NA	NA	-31.25	NA	NA	NA	NA	-24.56	NA	NA	-14.77	NA	NA	NA	NA	NA	NA	-1.87	NA	NA	NA	-3.57	NA	NA	-13.76	NA	NA
99.9	Diameter (mm)	NA	NA	NA	NA	NA	NA	NA	NA	NA	NA	NA	NA	NA	NA	NA	NA	-26.17	NA	NA	NA	NA	NA	NA	-33.12	NA	NA	NA	NA	NA	NA	NA	-39.13	NA	NA	NA	NA	NA	-7.84	NA	NA	NA	NA	-8.26	NA	NA	-16.51	NA	NA
100.79	Diameter (mm)	NA	NA	NA	NA	NA	NA	NA	NA	NA	NA	NA	NA	NA	NA	NA	NA	-25.24	NA	NA	NA	NA	NA	NA	-37.5	NA	NA	NA	NA	NA	NA	NA	-38.98	NA	NA	NA	NA	NA	-6.25	NA	NA	NA	-2.91	NA	NA	NA	-15.45	NA	NA
101.7	Diameter (mm)	NA	NA	NA	NA	NA	NA	NA	NA	NA	NA	NA	NA	NA	NA	NA	NA	-26.51	NA	NA	NA	NA	NA	NA	-36.81	NA	NA	NA	NA	NA	NA	NA	-37.82	NA	NA	NA	NA	-5.26	NA	NA	NA	NA	NA	NA	NA	NA	-13.64	NA	NA
102.6	Diameter (mm)	NA	NA	NA	NA	NA	NA	NA	NA	NA	NA	NA	NA	NA	NA	NA	NA	NA	-26.05	NA	NA	NA	NA	NA	-35.63	NA	NA	NA	NA	NA	NA	NA	-38.52	NA	NA	NA	NA	-12.37	NA	NA	NA	NA	NA	NA	NA	NA	-14.55	NA	NA
103.51	Diameter (mm)	NA	NA	NA	NA	NA	NA	NA	NA	NA	NA	NA	NA	NA	NA	NA	NA	NA	-23.22	NA	NA	NA	NA	NA	-36.36	NA	NA	NA	NA	NA	NA	NA	-43.09	NA	NA	NA	NA	NA	-8.42	NA	NA	NA	NA	-5.77	NA	NA	-15.09	NA	NA
104.41	Diameter (mm)	NA	NA	NA	NA	NA	NA	NA	NA	NA	NA	NA	NA	NA	NA	NA	NA	NA	-20.95	NA	NA	NA	NA	NA	NA	-34.94	NA	NA	NA	NA	NA	NA	NA	-43.55	NA	NA	NA	NA	-13.83	NA	NA	NA	NA	NA	-10.38	NA	NA	-13.33	NA
105.32	Diameter (mm)	NA	NA	NA	NA	NA	NA	NA	NA	NA	NA	NA	NA	NA	NA	NA	NA	NA	-21.05	NA	NA	NA	NA	NA	NA	-36.14	NA	NA	NA	NA	NA	NA	NA	NA	-45.53	NA	NA	NA	NA	-5.56	NA	NA	NA	NA	NA	NA	NA	NA	-18.18
106.2	Diameter (mm)	NA	NA	NA	NA	NA	NA	NA	NA	NA	NA	NA	NA	NA	NA	NA	NA	NA	NA	-18.54	NA	NA	NA	NA	NA	NA	-34.91	NA	NA	NA	NA	NA	NA	NA	-42.5	NA	NA	NA	NA	NA	-5.05	NA	NA	NA	NA	NA	NA	NA	NA
107.11	Diameter (mm)	NA	NA	NA	NA	NA	NA	NA	NA	NA	NA	NA	NA	NA	NA	NA	NA	NA	NA	NA	NA	NA	NA	NA	NA	NA	-43.28	NA	NA	NA	NA	NA	NA	-33.33	NA	-5	NA	NA	NA	NA	NA	NA	NA	NA	NA	NA	NA	NA	NA
108.01	Diameter (mm)	NA	NA	NA	NA	NA	NA	NA	NA	NA	NA	NA	NA	NA	NA	NA	NA	NA	NA	NA	NA	NA	NA	NA	NA	NA	NA	-42.13	NA	NA	NA	NA	NA	NA	-32.77	NA	NA	NA	NA	NA	NA	NA	NA	NA	NA	NA	NA	NA	NA
108.9	Diameter (mm)	NA	NA	NA	NA	NA	NA	NA	NA	NA	NA	NA	NA	NA	NA	NA	NA	NA	NA	NA	NA	-19.07	NA	NA	NA	NA	NA	NA	NA	-27.67	NA	NA	NA	NA	NA	NA	NA	-35.34	NA	NA	NA	NA	-2.02	NA	NA	NA	NA	NA	NA
109.81	Diameter (mm)	NA	NA	NA	NA	NA	NA	NA	NA	NA	NA	NA	NA	NA	NA	NA	NA	NA	NA	NA	NA	-20.62	NA	NA	NA	-11.39	NA	NA	NA	NA	-17.14	NA	-5.13	NA	NA	NA	NA	-28.57	NA	NA	NA	NA	NA	NA	NA	NA	NA	NA	NA
110.71	Diameter (mm)	NA	NA	NA	NA	NA	NA	NA	NA	NA	NA	NA	NA	NA	NA	NA	NA	NA	NA	NA	NA	-22.68	NA	NA	-9.09	NA	NA	NA	NA	NA	-16.43	NA	NA	NA	NA	NA	NA	NA	-31.62	NA	NA	NA	NA	NA	NA	NA	NA	NA	NA
111.6	Diameter (mm)	NA	NA	NA	NA	NA	NA	NA	NA	NA	NA	NA	NA	NA	NA	NA	NA	NA	NA	NA	NA	NA	NA	NA	-28.93	NA	NA	-2.86	NA	NA	NA	NA	-14.71	NA	NA	NA	NA	NA	-26.72	NA	NA	NA	NA	NA	NA	NA	NA	NA	NA
112.51	Diameter (mm)	NA	NA	NA	NA	NA	NA	NA	NA	NA	NA	NA	NA	NA	NA	NA	NA	NA	NA	NA	NA	NA	NA	NA	-31.82	NA	NA	-2.88	NA	NA	NA	NA	NA	NA	NA	NA	NA	NA	NA	-40	NA	NA	NA	NA	NA	NA	NA	NA	NA
113.41	Diameter (mm)	NA	NA	NA	NA	NA	NA	NA	NA	NA	NA	NA	NA	NA	NA	NA	NA	NA	NA	NA	NA	NA	NA	NA	-34.34	NA	NA	NA	NA	NA	NA	NA	NA	NA	-18.38	NA	NA	NA	NA	-27.03	NA	NA	NA	NA	NA	NA	-1.79	NA	NA
114.32	Diameter (mm)	NA	NA	NA	NA	NA	NA	NA	NA	NA	NA	NA	NA	NA	NA	NA	NA	NA	NA	NA	NA	NA	NA	NA	-36.36	NA	-0.78	NA	NA	NA	NA	NA	NA	NA	-21.48	NA	NA	NA	-25.45	NA	NA	NA	NA	NA	NA	NA	NA	NA	NA
115.22	Diameter (mm)	NA	NA	NA	NA	NA	NA	NA	NA	NA	NA	NA	NA	NA	NA	NA	NA	NA	NA	NA	NA	NA	NA	NA	-38.19	NA	-0.8	NA	NA	NA	NA	NA	NA	NA	-18.46	NA	NA	NA	NA	-22.22	NA	NA	NA	NA	NA	NA	NA	NA	NA
116.11	Diameter (mm)	NA	NA	NA	NA	NA	NA	NA	NA	NA	NA	NA	NA	NA	NA	NA	NA	NA	NA	NA	NA	NA	NA	NA	-39.7	NA	NA	NA	NA	NA	NA	NA	NA	NA	-18.46	NA	NA	NA	NA	-17.92	NA	NA	NA	NA	NA	NA	NA	NA	NA
117.02	Diameter (mm)	NA	NA	NA	NA	NA	NA	NA	NA	NA	NA	NA	NA	NA	NA	NA	NA	NA	NA	NA	NA	NA	NA	NA	-39.7	NA	NA	NA	NA	NA	NA	NA	NA	-18.46	NA	NA	NA	NA	-14.15	NA	-7.45	NA	NA	NA	NA	NA	NA	NA	NA
117.92	Diameter (mm)	NA	NA	NA	NA	NA	NA	NA	NA	NA	NA	NA	NA	NA	NA	NA	NA	NA	NA	NA	NA	NA	NA	-38.78	NA	NA	NA	NA	NA	NA	-3.08	NA	NA	NA	-20.63	NA	NA	-3.92	NA	NA	-10	NA	NA	NA	NA	NA	NA	NA	NA
118.83	Diameter (mm)	NA	NA	NA	NA	NA	NA	NA	NA	NA	NA	NA	NA	NA	NA	NA	NA	NA	NA	NA	NA	NA	NA	-39.69	NA	-3.33	NA	NA	NA	NA	NA	NA	NA	NA	-23.08	NA	NA	NA	NA	NA	-15.09	NA	NA	NA	NA	NA	NA	NA	NA
119.71	Diameter (mm)	NA	NA	NA	NA	NA	NA	NA	NA	NA	NA	NA	NA	NA	NA	NA	NA	NA	NA	NA	NA	NA	-38.34	NA	NA	-5.04	NA	NA	NA	NA	NA	NA	NA	NA	-26.15	NA	NA	NA	NA	NA	-18.18	NA	NA	NA	NA	NA	NA	NA	NA
120.62	Diameter (mm)	NA	NA	NA	NA	NA	NA	NA	NA	NA	NA	NA	NA	NA	NA	NA	NA	NA	NA	NA	NA	NA	-36.51	NA	NA	-6.61	NA	NA	NA	NA	NA	NA	NA	NA	-30	NA	NA	NA	NA	NA	-15.45	NA	NA	NA	NA	NA	NA	NA	NA
121.52	Diameter (mm)	NA	NA	NA	NA	NA	NA	NA	NA	NA	NA	NA	NA	NA	NA	NA	NA	NA	NA	NA	NA	NA	-36.9	NA	NA	-9.09	NA	NA	NA	NA	NA	NA	NA	NA	NA	-29.46	NA	NA	NA	-16.96	NA	NA	NA	NA	NA	NA	NA	-17.27	NA
122.41	Diameter (mm)	NA	NA	NA	NA	NA	NA	NA	NA	NA	NA	NA	NA	NA	NA	NA	NA	NA	NA	NA	NA	NA	-36.07	NA	NA	-12.4	NA	NA	NA	NA	NA	NA	NA	NA	-29.69	NA	NA	NA	NA	-14.41	NA	NA	-0.94	NA	NA	NA	NA	-13.33	NA
123.33	Diameter (mm)	NA	NA	NA	NA	NA	NA	NA	NA	NA	NA	NA	NA	NA	NA	NA	NA	NA	NA	NA	NA	NA	NA	NA	NA	-44.44	NA	NA	NA	NA	NA	NA	NA	NA	NA	-29.03	NA	NA	NA	-11.01	NA	NA	NA	NA	-6.54	NA	NA	-12.62	NA
124.22	Diameter (mm)	NA	NA	NA	NA	NA	NA	NA	NA	NA	NA	NA	NA	NA	NA	NA	NA	NA	NA	NA	NA	NA	NA	NA	NA	-43.18	NA	NA	NA	NA	NA	NA	NA	NA	NA	-25.83	NA	NA	NA	-9.09	NA	NA	NA	-7.41	NA	NA	NA	-9	NA
125.13	Diameter (mm)	NA	NA	NA	NA	NA	NA	NA	NA	NA	NA	NA	NA	NA	NA	NA	NA	NA	NA	NA	NA	NA	NA	NA	NA	-42.77	NA	-2.88	NA	NA	NA	NA	NA	NA	NA	NA	-23.68	NA	NA	-9.73	NA	NA	NA	NA	NA	-9.17	NA	NA	-10
126.03	Diameter (mm)	NA	NA	NA	NA	NA	NA	NA	NA	NA	NA	NA	-8.62	NA	NA	NA	NA	NA	NA	NA	NA	NA	-28.82	NA	NA	-17.36	NA	NA	NA	NA	NA	NA	NA	NA	NA	NA	-17.43	NA	NA	NA	-5.41	NA	NA	NA	NA	-13.27	NA	NA	-12
126.89	Diameter (mm)	NA	NA	NA	NA	NA	NA	NA	NA	NA	NA	NA	NA	-10.61	NA	NA	-1.84	NA	NA	NA	NA	NA	NA	NA	NA	NA	-39.02	NA	NA	-7	NA	NA	NA	NA	NA	NA	NA	-16.82	NA	NA	-7.08	NA	NA	NA	NA	-13.91	NA	NA	-13.86
127.8	Diameter (mm)	NA	NA	NA	NA	NA	NA	NA	NA	-2.79	NA	NA	NA	-8.47	NA	-3.07	NA	NA	NA	NA	NA	NA	NA	NA	NA	-38.13	NA	NA	-9.09	NA	NA	-2.22	NA	NA	-7.69	NA	NA	-9.09	NA	NA	-3.54	NA	NA	NA	NA	-15.13	NA	NA	-11.65
128.7	Diameter (mm)	NA	NA	NA	NA	NA	NA	NA	NA	NA	NA	NA	NA	NA	NA	NA	-15.08	NA	NA	NA	NA	NA	-22.15	NA	NA	NA	NA	NA	-28.57	NA	NA	-3.33	NA	NA	-4.12	NA	NA	-6.25	NA	NA	-0.88	NA	NA	NA	NA	NA	NA	NA	-26.61
129.6	Diameter (mm)	NA	NA	NA	NA	NA	NA	NA	-2.26	NA	NA	NA	NA	NA	NA	NA	-17.49	NA	NA	NA	NA	NA	NA	NA	NA	NA	NA	NA	-43.75	NA	NA	-5.56	NA	NA	-2.25	NA	NA	-5.21	NA	NA	-1.72	NA	NA	NA	NA	NA	NA	NA	NA
130.49	Diameter (mm)	NA	NA	NA	NA	NA	NA	NA	NA	NA	NA	NA	NA	NA	NA	NA	-19.79	NA	NA	NA	NA	NA	NA	NA	NA	NA	NA	NA	NA	NA	NA	-49.37	NA	NA	-2.25	NA	NA	-2.17	NA	NA	NA	NA	NA	NA	NA	NA	NA	NA	NA
131.4	Diameter (mm)	NA	NA	NA	NA	NA	NA	NA	-0.58	NA	NA	NA	NA	NA	NA	NA	-21.05	NA	-1.31	NA	NA	NA	NA	NA	NA	NA	NA	NA	NA	NA	-48.05	NA	NA	NA	-2.3	NA	NA	NA	NA	NA	NA	NA	NA	NA	NA	NA	NA	NA	NA
132.3	Diameter (mm)	NA	NA	NA	NA	NA	NA	NA	NA	NA	NA	NA	NA	NA	NA	NA	-23.2	NA	-0.66	NA	NA	NA	NA	NA	NA	NA	NA	NA	NA	NA	-44.81	NA	NA	-5.88	NA	NA	NA	NA	NA	NA	NA	NA	NA	NA	NA	NA	NA	NA	NA
133.19	Diameter (mm)	NA	NA	NA	NA	NA	NA	NA	NA	NA	NA	NA	NA	NA	NA	NA	NA	-25.25	NA	NA	NA	NA	NA	NA	NA	NA	NA	NA	NA	NA	NA	-49.35	NA	NA	-1.23	NA	NA	NA	NA	NA	NA	NA	NA	NA	NA	NA	NA	NA	NA
134.1	Diameter (mm)	NA	NA	NA	NA	NA	NA	NA	NA	NA	NA	NA	NA	NA	NA	NA	NA	-27.59	NA	NA	NA	NA	-15.44	NA	NA	NA	NA	NA	NA	NA	NA	-39.68	NA	-1.23	NA	NA	NA	NA	NA	NA	NA	NA	NA	NA	NA	NA	NA	NA	NA
135	Diameter (mm)	NA	NA	NA	NA	NA	NA	NA	NA	NA	NA	NA	NA	NA	NA	NA	NA	NA	NA	NA	NA	NA	NA	NA	NA	NA	NA	NA	NA	NA	-64.39	NA	NA	-2.44	NA	NA	-3.75	NA	NA	NA	NA	NA	NA	NA	NA	NA	NA	NA	NA
135.89	Diameter (mm)	NA	NA	NA	NA	NA	NA	NA	NA	NA	NA	NA	NA	NA	NA	NA	NA	NA	NA	NA	NA	-39.13	NA	NA	-14.73	NA	NA	NA	NA	NA	-34.21	NA	NA	-4.88	NA	NA	NA	-1.25	NA	NA	NA	NA	NA	NA	NA	NA	NA	NA	NA
136.81	Diameter (mm)	NA	NA	NA	NA	NA	NA	NA	NA	NA	NA	NA	NA	NA	NA	NA	NA	NA	NA	NA	NA	NA	NA	NA	-43.69	NA	NA	NA	NA	NA	NA	-36.44	NA	-7.41	NA	NA	NA	NA	NA	NA	NA	NA	-1.77	NA	NA	NA	NA	NA	NA
137.7	Diameter (mm)	NA	NA	NA	NA	NA	NA	NA	NA	NA	NA	NA	NA	NA	NA	NA	NA	NA	NA	-37.8	NA	NA	NA	NA	-12.31	NA	NA	NA	NA	NA	NA	NA	NA	-42.15	NA	NA	NA	NA	NA	NA	NA	NA	-3.64	NA	NA	NA	NA	NA	NA
138.61	Diameter (mm)	NA	NA	NA	NA	NA	NA	NA	NA	NA	NA	NA	NA	NA	NA	NA	NA	NA	NA	NA	NA	-41.46	NA	NA	-6.4	NA	-6.56	NA	NA	NA	NA	NA	NA	-41.53	NA	NA	NA	NA	NA	NA	NA	-9.09	NA	NA	NA	NA	NA	NA	NA
139.51	Diameter (mm)	NA	NA	NA	NA	NA	NA	NA	NA	NA	NA	NA	NA	NA	NA	NA	NA	NA	NA	NA	NA	-39.02	NA	NA	-7.09	NA	-3.36	NA	NA	NA	NA	NA	NA	-43.09	NA	NA	-5.33	NA	NA	NA	NA	-10.48	NA	NA	NA	NA	NA	NA	NA
140.42	Diameter (mm)	NA	NA	NA	NA	NA	NA	NA	NA	NA	NA	NA	NA	NA	NA	NA	NA	NA	NA	NA	NA	NA	-39.9	NA	NA	NA	-10.4	NA	NA	NA	NA	NA	NA	NA	-42.62	NA	NA	NA	NA	NA	NA	-3.88	NA	NA	NA	NA	NA	NA	NA
141.3	Diameter (mm)	NA	NA	NA	NA	NA	NA	NA	NA	NA	NA	NA	NA	NA	NA	NA	NA	NA	NA	NA	NA	-39.9	NA	NA	NA	NA	-16.28	NA	NA	NA	NA	NA	NA	-44.44	NA	NA	NA	NA	NA	NA	NA	-5.77	NA	NA	NA	NA	NA	NA	NA
142.21	Diameter (mm)	NA	NA	NA	NA	NA	NA	NA	NA	NA	NA	NA	NA	NA	NA	NA	NA	NA	NA	NA	NA	-36.95	NA	NA	NA	NA	-20	NA	NA	NA	NA	NA	NA	NA	NA	NA	-43.55	NA	NA	NA	-1.01	NA	NA	NA	NA	NA	NA	NA	NA
143.11	Diameter (mm)	NA	NA	NA	NA	NA	NA	NA	NA	NA	NA	NA	NA	NA	NA	NA	NA	NA	NA	NA	-37	NA	NA	NA	NA	NA	-18.46	NA	NA	NA	NA	NA	NA	-38.02	NA	-1.33	NA	NA	NA	NA	NA	NA	NA	NA	NA	NA	NA	NA	NA
144	Diameter (mm)	NA	NA	NA	NA	NA	NA	NA	NA	NA	NA	NA	NA	NA	NA	NA	NA	NA	NA	NA	NA	-35	NA	NA	NA	NA	-23.88	NA	NA	NA	NA	NA	NA	NA	NA	-42.62	NA	NA	NA	NA	NA	NA	NA	NA	NA	NA	NA	NA	NA
144.91	Diameter (mm)	NA	NA	NA	NA	NA	NA	NA	NA	NA	NA	NA	NA	NA	NA	NA	NA	NA	NA	NA	NA	-35	NA	NA	NA	NA	-26.06	NA	NA	NA	NA	NA	NA	NA	-35.9	NA	NA	NA	NA	NA	NA	NA	NA	NA	NA	NA	NA	NA	NA
145.81	Diameter (mm)	NA	NA	NA	NA	NA	NA	NA	NA	NA	NA	NA	NA	NA	NA	NA	NA	NA	NA	NA	NA	-32.5	NA	NA	NA	NA	NA	NA	-23.57	NA	NA	NA	NA	NA	NA	-35.59	NA	NA	NA	NA	NA	NA	NA	NA	NA	NA	NA	NA	NA
146.72	Diameter (mm)	NA	NA	NA	NA	NA	NA	NA	NA	NA	NA	NA	NA	NA	NA	NA	NA	NA	NA	NA	NA	-30	NA	NA	NA	NA	NA	-24.11	NA	NA	-4.39	NA	NA	NA	NA	-31.82	NA	NA	NA	NA	NA	NA	NA	NA	NA	NA	NA	NA	NA
147.62	Diameter (mm)	NA	NA	NA	NA	NA	NA	NA	NA	NA	NA	NA	NA	NA	NA	NA	NA	NA	NA	NA	NA	NA	-32.5	NA	NA	NA	NA	NA	-25.17	NA	NA	NA	NA	NA	NA	NA	NA	-30.56	NA	NA	NA	NA	NA	NA	NA	NA	NA	NA	NA
148.51	Diameter (mm)	NA	NA	NA	NA	NA	NA	NA	NA	NA	NA	NA	NA	NA	NA	NA	NA	NA	NA	NA	NA	NA	NA	-34.67	NA	NA	NA	NA	NA	NA	-25	NA	NA	NA	NA	NA	NA	-31.78	NA	NA	NA	NA	NA	NA	NA	NA	NA	NA	NA
149.42	Diameter (mm)	NA	NA	NA	NA	NA	NA	NA	NA	NA	NA	NA	NA	NA	NA	NA	NA	NA	NA	NA	NA	NA	-32.16	NA	NA	-2.19	NA	NA	NA	-22.79	NA	-0.93	NA	NA	NA	NA	NA	-30.84	NA	NA	NA	NA	NA	NA	NA	NA	NA	NA	NA
150.32	Diameter (mm)	NA	NA	NA	NA	NA	NA	NA	NA	NA	NA	NA	NA	NA	NA	NA	NA	NA	NA	NA	NA	NA	-32.16	NA	NA	-4.35	NA	NA	NA	NA	-25.55	NA	NA	NA	NA	NA	NA	-28.57	NA	NA	NA	NA	-1.04	NA	NA	NA	NA	NA	NA
151.21	Diameter (mm)	NA	NA	NA	NA	NA	NA	NA	NA	NA	NA	NA	NA	NA	NA	NA	NA	NA	NA	NA	NA	NA	-31.12	NA	NA	-4.35	NA	NA	NA	NA	NA	-26.47	NA	NA	NA	NA	NA	-24.53	NA	NA	NA	NA	NA	NA	NA	NA	NA	NA	NA
152.12	Diameter (mm)	NA	NA	NA	NA	NA	NA	NA	NA	NA	NA	NA	NA	NA	NA	NA	NA	NA	NA	NA	NA	NA	NA	-32.99	NA	-2.22	NA	NA	NA	NA	NA	-21.21	NA	NA	NA	NA	-25.93	NA	NA	NA	NA	NA	NA	NA	NA	NA	NA	NA	NA
153.02	Diameter (mm)	NA	NA	NA	NA	NA	NA	NA	NA	NA	NA	NA	NA	NA	NA	NA	NA	NA	NA	NA	NA	NA	-34.69	NA	NA	NA	NA	NA	NA	NA	NA	-22.96	NA	NA	NA	NA	NA	-22.94	NA	NA	NA	NA	NA	NA	NA	NA	NA	NA	NA
153.93	Diameter (mm)	NA	NA	NA	NA	NA	NA	NA	NA	NA	NA	NA	NA	NA	NA	NA	NA	NA	NA	NA	NA	NA	NA	-33.33	NA	NA	NA	NA	NA	NA	NA	-25.71	NA	NA	NA	NA	NA	-20.91	NA	NA	NA	NA	NA	NA	NA	NA	NA	NA	NA
154.81	Diameter (mm)	NA	NA	NA	NA	NA	NA	NA	NA	NA	NA	NA	NA	NA	NA	NA	NA	NA	NA	NA	NA	NA	-33.68	NA	-0.76	NA	NA	NA	NA	NA	-24.46	NA	NA	NA	NA	NA	-17.43	NA	-2.06	NA	NA	NA	NA	NA	NA	NA	NA	NA	NA
155.72	Diameter (mm)	NA	NA	NA	NA	NA	NA	NA	NA	NA	NA	NA	NA	NA	NA	NA	NA	NA	NA	NA	NA	NA	-32.11	NA	-1.5	NA	NA	NA	NA	NA	-23.91	NA	NA	NA	NA	-10.09	NA	NA	-3.06	NA	NA	NA	NA	NA	NA	NA	NA	NA	NA
156.62	Diameter (mm)	NA	NA	NA	NA	NA	NA	NA	NA	NA	NA	NA	-1.16	NA	NA	NA	NA	NA	NA	NA	NA	-29.79	NA	NA	-1.5	NA	NA	NA	NA	NA	NA	-28.06	NA	NA	-4.76	NA	NA	NA	-12.38	NA	NA	NA	NA	NA	NA	NA	NA	-23.2	NA
157.53	Diameter (mm)	NA	NA	NA	NA	NA	NA	NA	NA	NA	NA	NA	NA	NA	NA	NA	NA	NA	NA	NA	NA	-28.26	NA	-0.75	NA	NA	NA	NA	NA	NA	NA	-30.71	NA	NA	NA	NA	NA	NA	-21.43	NA	NA	NA	NA	NA	NA	NA	NA	-25	NA
158.43	Diameter (mm)	NA	NA	NA	NA	NA	NA	NA	NA	NA	NA	NA	NA	NA	NA	NA	NA	NA	NA	NA	NA	-27.22	NA	-2.27	NA	NA	-0.71	NA	NA	NA	NA	-34.75	NA	NA	NA	NA	NA	NA	-23.08	NA	NA	NA	NA	NA	NA	NA	-22.76	NA	NA
159.32	Diameter (mm)	NA	NA	NA	NA	NA	NA	NA	NA	NA	NA	NA	-0.6	NA	NA	NA	NA	NA	NA	NA	NA	-26.7	NA	-3.73	NA	NA	NA	NA	NA	NA	NA	-37.32	NA	NA	NA	NA	NA	NA	-22.69	NA	NA	NA	NA	NA	NA	NA	NA	NA	NA
160.2	Diameter (mm)	NA	NA	NA	NA	NA	NA	NA	NA	NA	NA	NA	-0.61	NA	NA	NA	NA	NA	NA	NA	NA	-25	NA	-3.76	NA	NA	NA	NA	NA	NA	NA	NA	-36.43	NA	NA	NA	NA	NA	-20.33	NA	NA	NA	NA	NA	NA	NA	NA	NA	NA
161.1	Diameter (mm)	NA	NA	NA	NA	NA	NA	NA	NA	NA	NA	NA	-1.2	NA	NA	NA	NA	NA	NA	NA	NA	-23.08	NA	NA	-8.76	NA	-1.46	NA	NA	NA	NA	NA	-37.14	NA	NA	NA	NA	NA	-18.03	NA	NA	NA	NA	NA	NA	NA	-22.5	NA	NA
161.99	Diameter (mm)	NA	NA	NA	NA	NA	NA	NA	NA	NA	NA	NA	NA	NA	NA	-1.79	NA	NA	NA	NA	NA	-24.1	NA	NA	-7.69	NA	NA	NA	NA	NA	NA	NA	NA	-32.59	NA	NA	NA	NA	-17.83	NA	NA	NA	NA	NA	NA	NA	NA	NA	NA
162.9	Diameter (mm)	NA	NA	NA	NA	NA	NA	NA	NA	NA	NA	NA	NA	NA	NA	-2.4	NA	NA	NA	NA	NA	-22.7	NA	NA	-10.16	NA	NA	NA	NA	NA	NA	NA	NA	-30.3	NA	NA	NA	NA	-13.6	NA	NA	NA	NA	NA	NA	NA	-22.22	NA	NA
163.8	Diameter (mm)	NA	NA	NA	NA	NA	NA	NA	NA	NA	NA	NA	-9.94	NA	NA	-3.59	NA	NA	NA	NA	NA	NA	NA	NA	-32.1	NA	NA	NA	NA	-3.2	NA	NA	NA	NA	-21.31	NA	NA	NA	-10.57	NA	NA	NA	NA	NA	NA	NA	-20.34	NA	NA
164.71	Diameter (mm)	NA	NA	NA	NA	NA	NA	NA	NA	NA	NA	NA	-9.19	NA	NA	-7.69	NA	-4.43	NA	NA	NA	NA	NA	NA	-31.82	NA	-1.79	NA	NA	-1.67	NA	NA	NA	NA	-22.76	NA	NA	NA	-7.5	NA	NA	NA	NA	NA	NA	NA	NA	NA	NA
165.59	Diameter (mm)	NA	NA	NA	NA	NA	NA	NA	-1.59	NA	NA	NA	-9.57	NA	NA	-8.82	NA	-3.23	NA	NA	NA	NA	NA	-33.33	NA	NA	NA	NA	NA	NA	NA	NA	NA	NA	-19.13	NA	NA	NA	-4.27	NA	NA	NA	NA	-8.33	NA	NA	NA	NA	NA
166.5	Diameter (mm)	NA	NA	NA	NA	NA	NA	NA	NA	NA	NA	NA	-10.26	NA	NA	-13.07	NA	NA	-8.39	NA	NA	NA	NA	-27.7	NA	NA	-1.87	NA	NA	-2.86	NA	NA	NA	NA	-11.43	NA	NA	NA	-2.59	NA	NA	NA	NA	-9.09	NA	NA	NA	NA	NA
167.4	Diameter (mm)	NA	NA	NA	NA	NA	NA	NA	NA	NA	NA	NA	NA	NA	NA	NA	NA	NA	-28.57	NA	NA	NA	NA	-28.47	NA	NA	NA	NA	-5.66	NA	NA	NA	NA	-8.91	NA	NA	NA	NA	-9.02	NA	NA	NA	NA	-8.94	NA	NA	-16.67	NA	NA
168.29	Diameter (mm)	NA	NA	NA	NA	NA	NA	NA	NA	NA	NA	NA	NA	NA	NA	NA	NA	NA	-30.35	NA	NA	NA	NA	-25.35	NA	-6.54	NA	NA	NA	-5	NA	NA	-6.25	NA	-1.08	NA	NA	NA	-7.56	NA	NA	NA	NA	-9.84	NA	NA	-20	NA	NA
169.2	Diameter (mm)	NA	NA	NA	NA	NA	NA	NA	NA	NA	NA	NA	NA	NA	NA	NA	NA	NA	-36.59	NA	NA	NA	NA	NA	NA	NA	NA	NA	-38.89	NA	NA	-2.17	NA	NA	-3.33	NA	NA	NA	-7.89	NA	-0.89	NA	NA	-5.26	NA	NA	-12.73	NA	NA
170.1	Diameter (mm)	NA	NA	NA	NA	NA	NA	NA	NA	NA	NA	NA	NA	NA	NA	NA	NA	NA	-37.8	NA	NA	NA	NA	NA	NA	NA	NA	-41.96	NA	NA	NA	NA	NA	-5.38	NA	NA	NA	NA	-8.57	NA	NA	NA	NA	NA	NA	-17.27	NA	NA	NA
171.01	Diameter (mm)	NA	NA	NA	NA	NA	NA	NA	NA	NA	NA	NA	NA	NA	NA	NA	NA	NA	-40.09	NA	NA	NA	NA	NA	NA	NA	NA	-36.17	NA	NA	NA	NA	NA	NA	-7.37	NA	NA	NA	-15.09	NA	NA	NA	NA	NA	NA	-11.82	NA	NA	-14.02
171.91	Diameter (mm)	NA	NA	NA	NA	NA	NA	NA	NA	NA	NA	NA	NA	NA	NA	NA	NA	NA	-43.84	NA	NA	NA	NA	NA	NA	NA	NA	-34.97	NA	NA	-3.09	NA	NA	NA	-8.16	NA	NA	NA	-13.33	NA	NA	NA	-8.26	NA	-2.97	NA	NA	NA	-7.92
172.8	Diameter (mm)	NA	NA	NA	NA	NA	NA	NA	NA	NA	NA	NA	NA	NA	NA	NA	NA	NA	-44.29	NA	NA	NA	NA	NA	NA	NA	NA	NA	NA	-31.65	NA	NA	-5.26	NA	NA	NA	NA	NA	-11.76	NA	NA	NA	NA	NA	-10.71	NA	NA	-7.69	NA
173.71	Diameter (mm)	NA	NA	NA	NA	NA	NA	NA	NA	NA	NA	NA	NA	NA	NA	NA	NA	NA	NA	-45.45	NA	NA	NA	NA	NA	NA	NA	NA	NA	NA	-34.78	NA	NA	NA	NA	NA	NA	-14.15	NA	NA	NA	NA	NA	NA	-15.38	NA	NA	-10.28	NA
174.61	Diameter (mm)	NA	NA	NA	NA	NA	NA	NA	NA	NA	NA	NA	NA	NA	NA	NA	NA	NA	NA	-46.19	NA	NA	NA	NA	NA	NA	NA	NA	NA	NA	NA	-30.88	NA	NA	NA	NA	NA	-16.67	NA	NA	NA	NA	NA	NA	-16.67	NA	NA	-10.38	NA
175.52	Diameter (mm)	NA	NA	NA	NA	NA	NA	NA	NA	NA	NA	NA	NA	NA	NA	NA	NA	NA	NA	NA	-45.7	NA	NA	NA	NA	NA	NA	NA	NA	NA	NA	-33.33	NA	NA	NA	NA	NA	NA	-16.82	NA	NA	NA	NA	NA	-19.83	NA	NA	-9.9	NA
176.41	Diameter (mm)	NA	NA	NA	NA	NA	NA	NA	NA	NA	NA	NA	NA	NA	NA	NA	NA	NA	NA	NA	-47.3	NA	NA	NA	NA	NA	NA	NA	NA	NA	NA	-38.41	NA	NA	NA	NA	NA	NA	-15.38	NA	NA	NA	-6.78	NA	-9.09	NA	NA	NA	-14.29
177.31	Diameter (mm)	NA	NA	NA	NA	NA	NA	NA	NA	NA	NA	NA	NA	NA	NA	NA	NA	NA	NA	NA	NA	-48.89	NA	NA	-2.31	NA	NA	NA	NA	NA	NA	-42.03	NA	NA	NA	NA	NA	NA	-17.76	NA	NA	NA	-7.26	NA	NA	-22.13	NA	NA	-10
178.21	Diameter (mm)	NA	NA	NA	NA	NA	NA	NA	NA	NA	NA	NA	NA	NA	NA	NA	NA	NA	NA	NA	NA	NA	-46.4	NA	NA	NA	NA	NA	NA	NA	NA	-45.71	NA	NA	NA	NA	NA	NA	-6.8	NA	NA	NA	NA	NA	NA	-21.77	NA	NA	-11.76
179.1	Diameter (mm)	NA	NA	NA	NA	NA	NA	NA	NA	NA	NA	NA	-1.36	NA	NA	NA	NA	NA	NA	NA	NA	NA	-47.49	NA	NA	NA	NA	NA	NA	NA	NA	-45.26	NA	NA	NA	NA	NA	NA	-3.81	NA	NA	NA	NA	-4.84	NA	NA	-15.97	NA	NA
180.02	Diameter (mm)	NA	NA	NA	NA	NA	NA	NA	NA	NA	NA	NA	-0.9	NA	NA	NA	NA	NA	NA	NA	NA	NA	NA	-49.55	NA	NA	NA	NA	NA	NA	NA	-49.28	NA	NA	NA	NA	NA	NA	NA	-1.96	NA	NA	NA	-3.33	NA	NA	NA	NA	NA
180.91	Diameter (mm)	NA	NA	NA	NA	NA	NA	NA	NA	NA	NA	NA	-0.9	NA	NA	NA	NA	NA	NA	NA	NA	NA	NA	-50.91	NA	NA	NA	NA	NA	NA	NA	-49.28	NA	NA	NA	NA	NA	NA	NA	-5.71	NA	NA	NA	-5	NA	NA	-13.91	NA	NA
181.82	Diameter (mm)	NA	NA	NA	NA	NA	NA	NA	NA	NA	NA	NA	NA	NA	NA	NA	NA	NA	NA	NA	NA	NA	NA	-52.23	NA	NA	NA	NA	NA	NA	NA	NA	-47.37	NA	NA	NA	NA	NA	NA	-5.61	NA	NA	NA	-8.2	NA	NA	-17.24	NA	NA
182.72	Diameter (mm)	NA	NA	NA	NA	NA	NA	NA	NA	NA	NA	NA	NA	NA	NA	NA	NA	NA	NA	NA	NA	NA	NA	-51.77	NA	NA	NA	NA	NA	NA	NA	NA	-48.53	NA	NA	NA	NA	NA	NA	NA	NA	NA	NA	NA	NA	NA	-20.49	NA	NA
183.61	Diameter (mm)	NA	NA	NA	NA	NA	NA	NA	NA	NA	NA	NA	NA	NA	NA	NA	NA	NA	NA	NA	-38.05	NA	NA	NA	-23.57	NA	NA	NA	NA	NA	NA	-44.03	NA	NA	NA	NA	NA	NA	-2	NA	NA	NA	NA	NA	NA	NA	NA	NA	NA
184.52	Diameter (mm)	NA	NA	NA	NA	NA	NA	NA	NA	NA	NA	NA	NA	NA	NA	NA	NA	NA	NA	NA	NA	NA	NA	NA	-51.56	NA	NA	NA	NA	NA	NA	NA	-46.56	NA	NA	NA	NA	NA	-2	NA	NA	NA	NA	NA	NA	NA	NA	NA	NA
185.42	Diameter (mm)	NA	NA	NA	NA	NA	NA	NA	NA	NA	NA	NA	-1.35	NA	NA	NA	NA	NA	NA	NA	-36.36	NA	NA	NA	-22.14	NA	NA	NA	NA	NA	NA	NA	-41.86	NA	NA	NA	NA	NA	-3	NA	NA	NA	NA	NA	NA	NA	NA	NA	NA
186.31	Diameter (mm)	NA	NA	NA	NA	NA	NA	NA	NA	NA	NA	NA	NA	NA	NA	NA	NA	NA	NA	NA	NA	-35.59	NA	NA	-23.08	NA	NA	NA	NA	NA	NA	NA	-45.74	NA	NA	NA	NA	NA	-6	NA	NA	NA	NA	NA	NA	NA	NA	NA	NA
187.22	Diameter (mm)	NA	NA	NA	NA	NA	NA	NA	NA	NA	NA	NA	NA	NA	NA	NA	NA	NA	NA	NA	-36.94	NA	NA	NA	NA	-23.97	NA	NA	NA	NA	NA	NA	NA	-40.48	NA	NA	NA	NA	-6.06	NA	NA	NA	NA	NA	NA	NA	NA	NA	NA
188.12	Diameter (mm)	NA	NA	NA	NA	NA	NA	NA	NA	NA	NA	NA	NA	NA	NA	NA	NA	NA	NA	NA	NA	-34.84	NA	NA	NA	-23.61	NA	NA	NA	NA	NA	NA	NA	-40.48	NA	NA	NA	NA	-2.11	NA	NA	NA	NA	NA	NA	NA	-19.17	NA	NA
189.03	Diameter (mm)	NA	NA	NA	NA	NA	NA	NA	NA	NA	NA	NA	NA	NA	NA	NA	NA	NA	NA	-34.86	NA	NA	NA	NA	NA	-25.33	NA	NA	NA	NA	NA	NA	NA	-39.52	NA	NA	NA	NA	NA	NA	NA	NA	NA	NA	NA	NA	-20	NA	NA
189.93	Diameter (mm)	NA	NA	NA	NA	NA	NA	NA	NA	NA	NA	NA	NA	NA	NA	NA	NA	NA	NA	NA	-31.25	NA	-0.68	NA	NA	NA	-20	NA	NA	NA	NA	NA	NA	-36.97	NA	NA	NA	NA	NA	NA	NA	NA	NA	NA	NA	NA	-20	NA	NA
190.84	Diameter (mm)	NA	NA	NA	NA	NA	NA	NA	NA	NA	NA	NA	NA	NA	NA	NA	NA	NA	NA	NA	-31.03	NA	NA	NA	NA	NA	-21.48	NA	NA	NA	NA	NA	NA	-34.75	NA	NA	NA	-1.1	NA	NA	NA	NA	NA	-5.79	NA	NA	-18.26	NA	NA
191.72	Diameter (mm)	NA	NA	NA	NA	NA	NA	NA	NA	NA	NA	NA	NA	NA	NA	NA	NA	NA	NA	NA	-29.08	NA	-0.66	NA	NA	NA	NA	NA	NA	NA	NA	NA	NA	-46	NA	NA	NA	NA	NA	NA	NA	NA	NA	-5.83	NA	NA	-16.67	NA	NA
192.63	Diameter (mm)	NA	NA	NA	NA	NA	NA	NA	NA	NA	NA	NA	NA	NA	NA	NA	NA	NA	NA	NA	-28.13	NA	NA	NA	NA	NA	NA	NA	NA	NA	NA	NA	NA	NA	-45.03	NA	NA	NA	NA	NA	NA	NA	NA	-5.08	NA	NA	-17.7	NA	NA
193.5	Diameter (mm)	NA	NA	NA	NA	NA	NA	NA	NA	NA	NA	NA	NA	NA	NA	NA	NA	NA	NA	NA	-25.53	NA	-3.4	NA	NA	NA	NA	NA	NA	-28.19	NA	NA	NA	NA	-20.37	NA	NA	-3.33	NA	NA	NA	NA	NA	-3.48	NA	NA	-18.58	NA	NA
194.39	Diameter (mm)	NA	NA	NA	NA	NA	NA	NA	NA	NA	NA	NA	NA	NA	NA	NA	NA	NA	NA	NA	-24.59	NA	-1.35	NA	NA	NA	NA	NA	NA	-27.33	NA	NA	NA	-17.27	NA	-3.23	NA	-4.44	NA	NA	NA	NA	NA	-3.48	NA	NA	-18.58	NA	NA
195.3	Diameter (mm)	NA	NA	NA	NA	NA	NA	NA	NA	NA	NA	NA	NA	NA	NA	NA	NA	NA	NA	NA	-25.41	NA	NA	NA	NA	NA	NA	NA	NA	-30.87	NA	NA	NA	-10.91	NA	NA	NA	-19	NA	NA	NA	NA	NA	-4.35	NA	NA	-19.47	NA	NA
196.2	Diameter (mm)	NA	NA	NA	NA	NA	NA	NA	NA	NA	NA	NA	NA	NA	NA	NA	NA	NA	NA	NA	-24.58	NA	NA	NA	NA	NA	NA	NA	NA	-30.67	NA	NA	-0.92	NA	NA	NA	NA	-26.36	NA	NA	NA	NA	-4.35	NA	NA	NA	-19.64	NA	NA
197.09	Diameter (mm)	NA	NA	NA	NA	NA	NA	NA	NA	NA	NA	NA	-1.72	NA	-1.71	NA	NA	NA	NA	NA	-24.14	NA	NA	NA	NA	NA	NA	NA	NA	-32	NA	NA	NA	NA	NA	NA	NA	-27.43	NA	NA	NA	NA	-6.14	NA	NA	-19.64	NA	NA	NA
198	Diameter (mm)	NA	NA	NA	NA	NA	NA	NA	NA	NA	NA	NA	NA	NA	NA	-2.31	NA	NA	NA	NA	-23.08	NA	-5.76	NA	NA	NA	NA	NA	NA	NA	-35.33	NA	NA	NA	NA	NA	NA	-29.75	NA	NA	NA	NA	-5.5	NA	NA	-19.64	NA	NA	NA
198.9	Diameter (mm)	NA	NA	NA	NA	NA	NA	NA	NA	-1.72	NA	NA	-1.72	NA	NA	-5.2	NA	NA	NA	NA	-24.85	NA	-2.27	NA	NA	NA	NA	NA	NA	NA	-33.79	NA	NA	NA	NA	NA	NA	-31.2	NA	NA	NA	NA	-3.74	NA	NA	-20.54	NA	NA	NA
199.81	Diameter (mm)	NA	NA	NA	NA	NA	NA	NA	NA	NA	NA	NA	-2.86	NA	NA	-8.05	NA	NA	NA	NA	-24.85	NA	NA	-3.1	NA	NA	NA	NA	NA	NA	NA	-31.43	NA	NA	NA	NA	NA	-28.93	NA	NA	NA	NA	-2.86	NA	NA	-18.92	NA	NA	NA
200.69	Diameter (mm)	NA	NA	NA	NA	NA	NA	NA	NA	NA	-6.42	NA	-3.37	NA	NA	-11.3	NA	NA	NA	NA	-22.98	NA	NA	-4.76	NA	NA	NA	NA	NA	NA	NA	-33.33	NA	NA	NA	NA	NA	NA	-28.33	NA	NA	NA	NA	NA	NA	NA	-17.43	NA	NA
201.6	Diameter (mm)	NA	NA	NA	NA	NA	NA	NA	NA	NA	NA	NA	NA	NA	NA	-14.92	NA	NA	NA	NA	NA	-22.44	NA	-9.76	NA	NA	NA	NA	NA	NA	NA	NA	-32.37	NA	NA	NA	NA	NA	-29.17	NA	NA	NA	NA	-2.91	NA	NA	-21.82	NA	NA
202.5	Diameter (mm)	NA	NA	NA	NA	NA	NA	NA	NA	NA	NA	NA	-5.91	NA	NA	NA	NA	-15.08	NA	NA	NA	NA	NA	-27.63	NA	NA	NA	NA	NA	NA	NA	NA	-30.37	NA	NA	NA	NA	NA	-25.22	NA	NA	NA	NA	-9.52	NA	NA	-19.63	NA	NA
203.41	Diameter (mm)	NA	NA	NA	NA	NA	NA	NA	NA	NA	NA	NA	NA	NA	NA	NA	NA	NA	NA	NA	NA	NA	NA	NA	-45.26	NA	NA	NA	NA	NA	NA	NA	NA	-30.77	NA	NA	NA	NA	-17.27	NA	NA	NA	NA	-5.71	NA	NA	NA	-19.82	NA
204.31	Diameter (mm)	NA	NA	NA	NA	NA	NA	NA	NA	NA	-2.56	NA	NA	NA	NA	NA	NA	-21.58	NA	NA	NA	NA	NA	-31.33	NA	NA	NA	NA	NA	NA	NA	NA	NA	NA	-24.17	NA	NA	NA	NA	-18.18	NA	-2.04	NA	NA	-4.85	NA	NA	-19.82	NA
205.2	Diameter (mm)	NA	NA	NA	NA	NA	NA	NA	NA	NA	-2.54	NA	NA	NA	NA	NA	NA	-25	NA	NA	NA	NA	NA	-32.67	NA	-0.94	NA	NA	NA	NA	NA	NA	NA	NA	-22.88	NA	NA	NA	NA	-15.6	NA	NA	NA	-2.91	NA	NA	NA	NA	-17.43
206.11	Diameter (mm)	NA	NA	NA	NA	NA	NA	NA	NA	-1.51	NA	NA	NA	NA	NA	NA	NA	NA	-28.5	NA	NA	NA	NA	NA	NA	-27.08	NA	NA	NA	-3.81	NA	NA	NA	NA	NA	-16.82	NA	NA	NA	-8.49	NA	NA	NA	NA	NA	-4.76	NA	NA	-21.43
207.01	Diameter (mm)	NA	NA	NA	NA	NA	NA	NA	NA	-1.01	NA	NA	NA	NA	NA	NA	NA	NA	-30.2	NA	NA	NA	NA	NA	NA	-29.08	NA	NA	NA	NA	NA	NA	NA	NA	NA	-16.19	NA	NA	-5.66	NA	NA	NA	-2.75	NA	NA	-7.34	NA	NA	-20
207.9	Diameter (mm)	NA	NA	NA	NA	NA	NA	NA	NA	NA	NA	NA	NA	NA	NA	NA	NA	NA	-32.06	NA	NA	NA	NA	NA	NA	-29.58	NA	NA	NA	-5	NA	NA	NA	-9.09	NA	-5.26	NA	NA	NA	-7.41	NA	NA	NA	NA	NA	-7.89	NA	NA	NA
208.81	Diameter (mm)	NA	NA	NA	NA	NA	NA	NA	NA	NA	NA	NA	NA	NA	NA	NA	NA	NA	-32.23	NA	NA	NA	NA	NA	NA	NA	-33.57	NA	NA	-3.06	NA	NA	NA	NA	-7.22	NA	NA	NA	NA	NA	-5.5	NA	NA	NA	NA	-10.08	NA	NA	NA
209.71	Diameter (mm)	NA	NA	NA	NA	NA	NA	NA	NA	-0.5	NA	NA	NA	NA	NA	NA	NA	NA	-34.58	NA	NA	NA	NA	NA	NA	NA	NA	-32.14	NA	-5.26	NA	NA	NA	-3.23	NA	NA	-8.51	NA	NA	NA	-5.41	NA	NA	NA	NA	-10.83	NA	NA	NA
210.6	Diameter (mm)	NA	NA	NA	NA	NA	NA	NA	NA	NA	NA	NA	NA	NA	NA	NA	NA	NA	-36.28	NA	-3.57	NA	NA	NA	NA	NA	NA	-31.11	NA	-1.08	NA	NA	NA	NA	NA	NA	NA	-8.25	NA	NA	-3.67	NA	NA	NA	NA	-15	NA	NA	-22.32
211.51	Diameter (mm)	NA	NA	NA	NA	NA	NA	NA	NA	-0.5	NA	NA	NA	NA	NA	NA	NA	NA	NA	-36.92	NA	NA	NA	NA	NA	NA	NA	NA	-33.82	NA	NA	NA	NA	-3.03	NA	NA	NA	-12	NA	NA	NA	NA	NA	NA	NA	-15	NA	NA	-21.62
212.41	Diameter (mm)	NA	NA	NA	NA	NA	NA	NA	NA	NA	NA	NA	NA	NA	NA	NA	NA	NA	NA	-39.53	NA	NA	NA	NA	NA	NA	NA	NA	-33.33	NA	NA	NA	NA	-2.02	NA	NA	NA	-9	NA	NA	NA	NA	NA	NA	NA	-11.67	NA	NA	-20.72
213.32	Diameter (mm)	NA	NA	NA	NA	NA	NA	NA	NA	NA	NA	NA	NA	NA	NA	NA	NA	NA	NA	-40.93	NA	-3.91	NA	NA	NA	NA	NA	NA	NA	-31.82	NA	NA	NA	-0.99	NA	NA	NA	-6	NA	NA	-5.41	NA	NA	NA	NA	-11.67	NA	NA	-18.92
214.22	Diameter (mm)	NA	NA	NA	NA	NA	NA	NA	NA	NA	NA	NA	NA	NA	NA	NA	NA	NA	NA	NA	-43.72	NA	NA	NA	NA	NA	NA	NA	NA	NA	-31.82	NA	NA	NA	NA	NA	NA	-5	NA	NA	-9.01	NA	NA	NA	NA	-15	NA	NA	-21.24
215.12	Diameter (mm)	NA	NA	NA	NA	NA	NA	NA	NA	NA	NA	NA	NA	NA	NA	NA	NA	NA	NA	NA	-43.93	NA	NA	NA	NA	NA	NA	NA	NA	NA	-30.83	NA	NA	-6.25	NA	NA	NA	-6.19	NA	NA	-7.21	NA	NA	NA	NA	-10	NA	NA	-21.24
216.01	Diameter (mm)	NA	NA	NA	NA	NA	NA	NA	NA	-1.03	NA	NA	NA	NA	NA	NA	NA	NA	NA	NA	NA	-46.19	NA	NA	NA	NA	NA	NA	NA	NA	NA	-34.59	NA	NA	-7.78	NA	NA	NA	NA	NA	NA	-2.78	NA	NA	NA	NA	-12.4	NA	NA
216.92	Diameter (mm)	NA	NA	NA	NA	NA	NA	NA	NA	NA	NA	NA	NA	NA	NA	NA	NA	NA	NA	NA	NA	NA	-46.67	NA	NA	-4.65	NA	NA	NA	NA	NA	-32.28	NA	-10.11	NA	NA	NA	NA	NA	NA	NA	NA	NA	NA	NA	NA	NA	-9.92	NA
217.82	Diameter (mm)	NA	NA	NA	NA	NA	NA	NA	NA	NA	NA	NA	NA	NA	NA	NA	NA	NA	NA	NA	NA	NA	-47.87	NA	NA	-0.83	NA	NA	NA	NA	NA	NA	NA	NA	-44.44	NA	NA	NA	NA	NA	NA	NA	NA	NA	NA	NA	NA	NA	NA
218.71	Diameter (mm)	NA	NA	NA	NA	NA	NA	NA	NA	NA	NA	NA	NA	NA	NA	NA	NA	NA	NA	NA	NA	NA	-46.92	NA	-3.45	NA	NA	NA	NA	NA	NA	NA	NA	NA	-42.62	NA	NA	NA	NA	NA	NA	NA	NA	NA	NA	NA	NA	NA	NA
219.62	Diameter (mm)	NA	NA	NA	NA	NA	NA	NA	NA	NA	-0.51	NA	NA	NA	NA	NA	NA	NA	NA	NA	NA	NA	NA	NA	-51.89	NA	NA	NA	NA	NA	NA	NA	NA	NA	-42.15	NA	NA	NA	NA	NA	NA	NA	NA	NA	NA	NA	NA	NA	NA
220.52	Diameter (mm)	NA	NA	NA	NA	NA	NA	NA	NA	NA	NA	NA	NA	NA	NA	NA	NA	NA	NA	NA	NA	NA	NA	NA	-51.9	NA	NA	NA	NA	NA	NA	NA	NA	NA	-41.18	NA	NA	NA	NA	NA	NA	NA	NA	NA	NA	NA	NA	NA	NA
221.41	Diameter (mm)	NA	NA	NA	NA	NA	NA	NA	NA	NA	NA	NA	NA	NA	NA	NA	NA	NA	NA	NA	NA	NA	NA	NA	-50.48	NA	NA	NA	NA	NA	NA	NA	NA	NA	-42.15	NA	NA	NA	NA	NA	NA	NA	NA	NA	NA	NA	NA	NA	NA
222.32	Diameter (mm)	NA	NA	NA	NA	NA	NA	NA	NA	NA	NA	NA	-0.94	NA	NA	NA	NA	NA	NA	NA	NA	NA	NA	NA	-50.48	NA	NA	NA	NA	NA	NA	NA	NA	-42.62	NA	NA	NA	NA	NA	NA	NA	NA	NA	NA	NA	NA	NA	NA	NA
223.22	Diameter (mm)	NA	NA	NA	NA	NA	NA	NA	NA	NA	NA	NA	-1.41	NA	NA	NA	NA	NA	NA	NA	NA	NA	NA	NA	-50	NA	NA	NA	NA	NA	NA	NA	NA	-43.55	NA	NA	NA	-2.74	NA	NA	NA	NA	NA	NA	NA	NA	NA	NA	NA
224.13	Diameter (mm)	NA	NA	NA	NA	NA	NA	NA	NA	NA	NA	NA	NA	NA	NA	NA	NA	NA	NA	NA	NA	NA	NA	NA	-49.77	NA	NA	NA	NA	NA	NA	NA	-39.52	NA	-6.67	NA	NA	NA	NA	NA	NA	NA	NA	NA	NA	NA	NA	NA	NA
225.03	Diameter (mm)	NA	NA	NA	NA	NA	NA	NA	-2.25	NA	NA	NA	-0.47	NA	NA	NA	NA	NA	NA	NA	NA	-36.92	NA	NA	NA	-21.58	NA	NA	NA	NA	NA	NA	NA	-39.02	NA	-6.67	NA	NA	NA	NA	-2.15	NA	NA	NA	NA	NA	NA	NA	NA
225.94	Diameter (mm)	NA	NA	NA	NA	NA	NA	NA	NA	NA	NA	NA	NA	NA	NA	NA	NA	NA	NA	NA	NA	-33.81	NA	NA	NA	-23.94	NA	NA	NA	NA	NA	NA	NA	NA	NA	-41.67	NA	NA	NA	NA	NA	NA	NA	NA	NA	NA	NA	NA	NA
226.79	Diameter (mm)	NA	NA	NA	NA	NA	NA	NA	NA	NA	NA	NA	NA	NA	NA	NA	NA	NA	NA	NA	NA	-33.01	NA	NA	NA	NA	-24.66	NA	NA	NA	NA	NA	NA	-38.02	NA	-6.67	NA	NA	NA	NA	NA	NA	NA	NA	NA	NA	NA	NA	-24.19
227.7	Diameter (mm)	NA	NA	NA	NA	NA	NA	NA	NA	NA	NA	NA	-0.98	NA	NA	NA	NA	NA	NA	NA	-31.37	NA	NA	NA	NA	NA	-24.66	NA	NA	NA	NA	NA	NA	NA	-42.15	NA	NA	NA	NA	NA	NA	NA	NA	NA	NA	NA	NA	NA	-24.19
228.6	Diameter (mm)	NA	NA	NA	NA	NA	NA	NA	NA	NA	NA	NA	NA	-2.01	NA	NA	NA	NA	NA	NA	NA	-29.65	NA	NA	NA	NA	-24.49	NA	NA	NA	NA	NA	NA	NA	-42.62	NA	NA	NA	NA	NA	NA	NA	NA	NA	NA	NA	NA	NA	-21.67
229.49	Diameter (mm)	NA	NA	NA	NA	NA	NA	NA	NA	NA	NA	NA	NA	-3.05	NA	NA	NA	NA	NA	NA	-31.12	NA	NA	NA	NA	NA	-25.5	NA	NA	NA	NA	NA	NA	NA	-40.68	NA	NA	NA	NA	NA	NA	NA	NA	NA	NA	NA	NA	NA	NA
230.4	Diameter (mm)	NA	NA	NA	NA	NA	NA	NA	NA	NA	NA	NA	NA	-3.06	NA	NA	NA	NA	NA	NA	NA	-29.17	NA	NA	NA	NA	NA	-22.38	NA	NA	NA	NA	NA	NA	NA	-39.13	NA	NA	NA	-5.56	NA	NA	NA	NA	NA	NA	NA	NA	NA
231.3	Diameter (mm)	NA	NA	NA	NA	NA	NA	NA	NA	NA	NA	NA	NA	-4.1	NA	NA	NA	NA	NA	NA	NA	-30	NA	NA	NA	NA	NA	-17.99	NA	NA	NA	NA	NA	NA	NA	-35.34	NA	NA	NA	NA	NA	NA	NA	NA	NA	NA	-11.67	NA	NA
232.19	Diameter (mm)	NA	NA	NA	NA	NA	NA	NA	NA	NA	NA	NA	NA	-5.67	NA	NA	NA	NA	NA	NA	NA	-34.21	NA	NA	NA	NA	NA	-18.12	NA	NA	-4.35	NA	NA	NA	NA	NA	-31.82	NA	NA	-2.44	NA	NA	NA	NA	NA	NA	NA	-10.17	NA
233.1	Diameter (mm)	NA	NA	NA	NA	NA	NA	NA	NA	NA	NA	NA	NA	-3.68	NA	NA	NA	NA	NA	NA	NA	NA	-33.51	NA	-5.07	NA	NA	NA	NA	NA	-20.29	NA	NA	NA	NA	NA	-29.73	NA	NA	NA	-5.88	NA	NA	NA	NA	NA	NA	-10.43	NA
234	Diameter (mm)	NA	NA	NA	NA	NA	NA	NA	NA	NA	NA	NA	NA	-2.11	NA	NA	NA	NA	NA	NA	NA	NA	-38.1	NA	NA	NA	NA	NA	-12.69	NA	-6.84	NA	NA	NA	NA	NA	-32.14	NA	NA	-4.49	NA	-1.18	NA	NA	NA	NA	NA	NA	-9.65
234.91	Diameter (mm)	NA	NA	NA	NA	NA	NA	NA	NA	NA	NA	NA	NA	NA	NA	NA	NA	NA	NA	NA	NA	NA	-39.47	NA	NA	NA	NA	NA	NA	NA	NA	-21.21	NA	NA	NA	NA	NA	-25.23	NA	NA	NA	-8.89	NA	NA	NA	NA	NA	NA	-12.17
235.79	Diameter (mm)	NA	NA	NA	NA	NA	NA	NA	NA	NA	NA	NA	NA	NA	NA	NA	NA	NA	NA	NA	NA	NA	-39.89	NA	NA	NA	NA	NA	NA	NA	NA	NA	-21.37	NA	NA	NA	NA	-22.43	NA	NA	NA	-8.89	NA	NA	NA	NA	NA	NA	-9.01
236.72	Diameter (mm)	NA	NA	NA	NA	NA	NA	NA	NA	NA	NA	-0.63	NA	NA	NA	NA	-6.08	NA	NA	NA	NA	NA	-35.29	NA	NA	NA	NA	NA	NA	NA	NA	NA	-22.31	NA	NA	NA	NA	-17.14	NA	NA	NA	-10	NA	NA	NA	NA	NA	NA	-9.09
237.6	Diameter (mm)	NA	NA	NA	NA	NA	NA	NA	NA	NA	NA	NA	NA	NA	NA	NA	-3.95	NA	NA	NA	NA	NA	-35.29	NA	NA	NA	NA	NA	NA	NA	NA	NA	-22.48	NA	NA	NA	NA	-16.19	NA	NA	NA	-9.89	NA	NA	NA	NA	NA	NA	-9.09
238.51	Diameter (mm)	NA	NA	NA	NA	NA	NA	NA	NA	NA	NA	NA	NA	NA	NA	NA	NA	NA	NA	NA	NA	NA	-36.99	NA	NA	NA	NA	NA	NA	NA	NA	NA	NA	-24.81	NA	NA	-12.38	NA	NA	NA	NA	-11.58	NA	NA	NA	NA	NA	NA	-9.09
239.41	Diameter (mm)	NA	NA	NA	NA	NA	NA	NA	NA	NA	NA	NA	NA	NA	NA	-1.78	NA	NA	NA	NA	NA	NA	-36.14	NA	NA	NA	NA	NA	NA	-7.69	NA	NA	NA	-21.67	NA	NA	-9	NA	NA	NA	NA	-12.5	NA	NA	NA	NA	NA	NA	NA
240.3	Diameter (mm)	NA	NA	NA	NA	NA	NA	NA	NA	NA	-8.57	NA	NA	NA	NA	-1.2	NA	NA	NA	NA	NA	NA	-36.9	NA	-2.63	NA	NA	NA	NA	NA	NA	NA	NA	-24.8	NA	NA	-6.25	NA	NA	NA	-10.42	NA	NA	NA	NA	NA	NA	NA	NA
241.21	Diameter (mm)	NA	NA	NA	NA	NA	NA	NA	NA	NA	NA	NA	NA	NA	NA	NA	NA	NA	NA	NA	NA	NA	-36.69	NA	-6.14	NA	NA	NA	NA	NA	NA	NA	NA	-24	NA	NA	-5.26	NA	NA	NA	-14.43	NA	NA	NA	NA	NA	NA	NA	NA
242.11	Diameter (mm)	NA	NA	NA	NA	NA	NA	NA	NA	NA	NA	NA	NA	-1.18	NA	NA	NA	NA	NA	NA	NA	NA	-36.09	NA	-5.31	NA	NA	NA	NA	NA	NA	NA	NA	-28	NA	NA	NA	NA	NA	-13.27	NA	NA	NA	NA	NA	NA	NA	NA	NA
243	Diameter (mm)	NA	NA	NA	NA	NA	NA	NA	NA	NA	NA	NA	NA	NA	-7.22	NA	NA	NA	NA	NA	NA	-36.26	NA	NA	-6.19	NA	NA	NA	NA	NA	NA	NA	NA	-25	NA	NA	NA	NA	NA	-8.42	NA	NA	NA	NA	NA	NA	NA	NA	NA
243.91	Diameter (mm)	NA	NA	NA	NA	NA	NA	NA	NA	NA	-3.31	NA	NA	NA	-6.18	NA	NA	NA	NA	NA	NA	NA	NA	-36.26	NA	NA	NA	NA	NA	NA	NA	NA	NA	-25	NA	-4.44	NA	NA	NA	-12.24	NA	NA	NA	NA	NA	NA	NA	NA	NA
244.81	Diameter (mm)	NA	NA	NA	NA	NA	NA	NA	NA	-3.23	NA	NA	NA	NA	NA	-6.59	NA	NA	NA	NA	NA	-37.43	NA	-6.36	NA	NA	NA	NA	NA	NA	NA	NA	NA	NA	-28.33	NA	NA	NA	NA	-11	NA	NA	NA	NA	NA	-3.74	NA	NA	-20.19
245.7	Diameter (mm)	NA	NA	NA	NA	NA	NA	NA	-3.7	NA	NA	NA	NA	NA	NA	-9.14	NA	NA	NA	NA	NA	-37.21	NA	-3.51	NA	NA	NA	NA	NA	NA	NA	NA	-23.73	NA	NA	-2.22	NA	NA	NA	-10	NA	NA	NA	NA	-7.41	NA	NA	NA	-19.81
246.62	Diameter (mm)	NA	NA	NA	NA	NA	NA	NA	NA	-3.7	NA	NA	NA	NA	-11.11	NA	NA	NA	NA	NA	NA	-35.67	NA	-8.18	NA	NA	NA	NA	NA	NA	NA	-25	NA	NA	NA	-1.11	NA	NA	NA	-11.65	NA	NA	NA	NA	NA	NA	NA	-23.15	NA
247.53	Diameter (mm)	NA	NA	NA	NA	NA	NA	NA	NA	NA	NA	NA	NA	NA	NA	-12.17	NA	NA	NA	NA	NA	-38.29	NA	-0.9	NA	NA	NA	NA	NA	NA	NA	NA	-21.74	NA	NA	NA	NA	NA	-13.33	NA	NA	NA	NA	-4.55	NA	NA	NA	-21.7	NA
248.42	Diameter (mm)	NA	NA	NA	NA	NA	NA	NA	NA	-1.07	NA	NA	NA	NA	NA	-11.58	NA	NA	NA	NA	NA	-36.05	NA	-3.64	NA	-1.79	NA	NA	NA	NA	NA	NA	-21.82	NA	NA	NA	NA	NA	-5.83	NA	NA	NA	NA	NA	NA	NA	NA	-20	NA
249.32	Diameter (mm)	NA	NA	NA	NA	NA	NA	NA	NA	-3.7	NA	NA	NA	NA	NA	-17.17	NA	NA	NA	NA	NA	-35.09	NA	-1.79	NA	NA	-3.51	NA	NA	NA	NA	NA	-22.73	NA	NA	NA	NA	NA	-2.91	NA	NA	NA	NA	NA	-2.73	NA	-18.52	NA	NA
250.22	Diameter (mm)	NA	NA	NA	NA	NA	NA	NA	NA	NA	NA	NA	NA	NA	NA	-15.46	NA	NA	NA	NA	NA	NA	NA	-37.57	NA	NA	NA	NA	NA	NA	NA	NA	-23.42	NA	NA	-1.15	NA	NA	-0.99	NA	NA	NA	NA	-6.25	NA	NA	-16.67	NA	NA
251.11	Diameter (mm)	NA	NA	NA	NA	NA	NA	NA	NA	NA	NA	NA	NA	NA	NA	-16.24	NA	NA	NA	NA	NA	-34.71	NA	NA	NA	NA	NA	NA	-9.82	NA	NA	-15.84	NA	NA	NA	NA	NA	NA	NA	NA	NA	NA	NA	-10.53	NA	NA	-17.43	NA	NA
252.02	Diameter (mm)	NA	NA	NA	NA	NA	NA	NA	NA	NA	NA	NA	NA	NA	NA	NA	NA	NA	NA	NA	NA	NA	NA	-46.5	NA	NA	NA	NA	-12.04	NA	NA	-12.63	NA	NA	NA	NA	NA	NA	-1.96	NA	NA	NA	NA	-11.4	NA	NA	-18.92	NA	NA
252.92	Diameter (mm)	NA	NA	NA	NA	NA	NA	NA	NA	NA	NA	NA	NA	NA	NA	NA	NA	NA	NA	NA	NA	-43.5	NA	NA	NA	NA	NA	NA	-21.05	NA	NA	-8.6	NA	NA	NA	-1.18	NA	NA	NA	NA	NA	NA	NA	-9.73	NA	NA	-17.43	NA	NA
253.81	Diameter (mm)	NA	NA	NA	NA	NA	NA	NA	NA	NA	NA	NA	NA	NA	NA	NA	NA	NA	NA	NA	-42.29	NA	NA	NA	NA	NA	NA	NA	-25	NA	NA	-7.61	NA	NA	-5.88	NA	NA	NA	NA	NA	NA	NA	NA	-5.41	NA	NA	-18.18	NA	NA
254.72	Diameter (mm)	NA	NA	NA	NA	NA	NA	NA	NA	NA	NA	NA	NA	NA	NA	NA	NA	NA	NA	NA	NA	-43.07	NA	NA	NA	NA	NA	NA	NA	NA	NA	-32.77	NA	NA	NA	-3.75	NA	NA	NA	NA	NA	NA	NA	NA	-4.55	NA	-20.18	NA	NA
255.62	Diameter (mm)	NA	NA	NA	NA	NA	NA	NA	NA	NA	NA	NA	NA	NA	NA	NA	NA	NA	NA	NA	NA	-42.29	NA	-1.68	NA	NA	NA	NA	NA	NA	NA	NA	-38.66	NA	NA	NA	NA	NA	NA	-0.99	NA	NA	NA	NA	-1.82	NA	NA	-20	NA
256.53	Diameter (mm)	NA	NA	NA	NA	NA	NA	NA	NA	NA	NA	NA	NA	NA	NA	NA	NA	NA	NA	NA	-45.05	NA	NA	-4.8	NA	NA	NA	NA	NA	NA	NA	-41.18	NA	NA	NA	NA	NA	NA	NA	-3.92	NA	NA	NA	NA	-0.91	NA	NA	-20.35	NA
257.43	Diameter (mm)	NA	NA	NA	NA	NA	NA	NA	NA	NA	NA	NA	NA	NA	NA	NA	NA	NA	NA	NA	NA	-45.27	NA	NA	-3.28	NA	NA	NA	NA	NA	NA	-41.18	NA	NA	NA	NA	NA	NA	NA	NA	NA	NA	NA	NA	-5.17	NA	NA	-18.02	NA
258.32	Diameter (mm)	NA	NA	NA	NA	NA	NA	NA	NA	NA	NA	NA	NA	NA	NA	NA	NA	NA	NA	NA	NA	-44.78	NA	NA	-4.92	NA	NA	NA	NA	NA	NA	-41.67	NA	NA	NA	NA	NA	NA	NA	-1.98	NA	NA	NA	NA	-5.08	NA	NA	-16.96	NA
259.23	Diameter (mm)	NA	NA	NA	NA	NA	NA	NA	NA	NA	NA	NA	NA	NA	NA	NA	NA	NA	NA	NA	NA	-44.55	NA	NA	-8.2	NA	NA	NA	NA	NA	NA	-41.67	NA	NA	NA	NA	NA	NA	NA	NA	NA	NA	-0.85	NA	-6.56	NA	NA	-16.67	NA
260.13	Diameter (mm)	NA	NA	NA	NA	NA	NA	NA	NA	NA	NA	NA	NA	NA	NA	NA	NA	NA	NA	NA	NA	-43	NA	NA	-9.68	NA	NA	NA	NA	NA	NA	-40.68	NA	NA	NA	NA	NA	NA	NA	NA	NA	NA	NA	NA	NA	NA	NA	-20	NA
261	Diameter (mm)	NA	NA	NA	NA	NA	NA	NA	NA	NA	NA	NA	-0.5	NA	NA	NA	NA	NA	NA	NA	NA	-40	NA	NA	-17.69	NA	NA	NA	NA	NA	NA	-40.68	NA	NA	NA	NA	NA	NA	NA	NA	NA	NA	NA	NA	NA	NA	NA	NA	-20
261.89	Diameter (mm)	NA	NA	NA	NA	NA	NA	NA	NA	NA	NA	NA	-0.5	NA	NA	NA	NA	NA	NA	NA	NA	-40	NA	NA	-18.94	NA	NA	NA	NA	NA	NA	NA	-40.17	NA	NA	NA	NA	NA	NA	NA	NA	NA	NA	NA	NA	NA	NA	-19.17	NA
262.8	Diameter (mm)	NA	NA	NA	NA	NA	NA	NA	NA	NA	NA	NA	NA	NA	NA	NA	NA	NA	NA	NA	NA	-37	NA	NA	-16.79	NA	NA	NA	NA	NA	NA	NA	-41.67	NA	NA	NA	NA	NA	NA	NA	NA	NA	NA	NA	NA	NA	NA	-18.85	NA
263.7	Diameter (mm)	NA	NA	NA	NA	NA	NA	NA	NA	NA	NA	NA	NA	NA	NA	NA	NA	NA	NA	NA	NA	-35	NA	NA	-17.91	NA	NA	NA	NA	NA	NA	NA	-41.53	NA	NA	NA	NA	NA	NA	NA	NA	NA	NA	NA	NA	NA	NA	-16.67	NA
264.59	Diameter (mm)	NA	NA	NA	NA	NA	NA	NA	NA	NA	NA	NA	NA	NA	NA	NA	NA	NA	NA	NA	NA	-34.17	NA	NA	-22.63	NA	NA	NA	NA	NA	NA	NA	-43.22	NA	NA	NA	NA	NA	NA	NA	NA	NA	NA	NA	NA	NA	NA	-16.67	NA
265.5	Diameter (mm)	NA	NA	NA	NA	NA	NA	NA	NA	NA	NA	NA	NA	NA	NA	NA	NA	NA	NA	NA	NA	-34.5	NA	NA	-22.86	NA	NA	NA	NA	NA	NA	NA	-46.22	NA	NA	NA	NA	NA	NA	NA	NA	NA	NA	NA	NA	NA	NA	-13.79	NA
266.4	Diameter (mm)	NA	NA	NA	NA	NA	NA	NA	NA	NA	NA	NA	NA	NA	NA	NA	NA	NA	NA	NA	NA	-34.5	NA	NA	NA	-23.4	NA	NA	NA	NA	NA	NA	-44.54	NA	NA	NA	NA	NA	NA	NA	NA	NA	NA	NA	NA	NA	NA	NA	NA
267.29	Diameter (mm)	NA	NA	NA	NA	NA	NA	NA	NA	NA	NA	NA	NA	NA	NA	NA	NA	NA	NA	NA	NA	-34.33	NA	NA	NA	-22.22	NA	NA	NA	NA	NA	NA	NA	-44.92	NA	NA	NA	NA	NA	NA	NA	NA	NA	-1.74	NA	NA	NA	NA	NA
268.2	Diameter (mm)	NA	NA	NA	NA	NA	NA	NA	NA	NA	NA	NA	NA	NA	NA	NA	NA	NA	NA	NA	NA	-33.83	NA	NA	NA	NA	-21.53	NA	NA	NA	NA	NA	-43.44	NA	NA	NA	NA	NA	NA	NA	NA	NA	NA	NA	NA	NA	-12.17	NA	NA
269.1	Diameter (mm)	NA	NA	NA	NA	NA	NA	NA	NA	NA	NA	NA	NA	NA	NA	NA	NA	NA	NA	NA	NA	-33.66	NA	NA	NA	NA	-23.61	NA	NA	NA	NA	NA	-42.86	NA	NA	NA	NA	NA	NA	NA	NA	NA	NA	NA	-4.27	NA	-11.5	NA	NA
270.01	Diameter (mm)	NA	NA	NA	NA	NA	NA	NA	NA	NA	NA	NA	-1.48	NA	NA	NA	NA	NA	NA	NA	NA	-32	NA	NA	NA	NA	-23.61	NA	NA	NA	NA	NA	NA	-43.7	NA	NA	NA	NA	-2.25	NA	NA	NA	NA	NA	-4.27	NA	-11.5	NA	NA
270.91	Diameter (mm)	NA	NA	NA	NA	NA	NA	NA	NA	NA	NA	NA	-1.48	NA	NA	NA	NA	NA	NA	NA	NA	-31	NA	NA	NA	NA	NA	-22.6	NA	NA	NA	NA	NA	-43.7	NA	NA	NA	NA	-3.45	NA	NA	NA	NA	-5.88	NA	NA	-11.5	NA	NA
271.82	Diameter (mm)	NA	NA	NA	NA	NA	NA	NA	NA	NA	NA	NA	-1.48	NA	NA	NA	NA	NA	NA	NA	NA	-32	NA	NA	NA	NA	NA	-22.6	NA	NA	NA	NA	NA	-41.88	NA	NA	NA	NA	-7.95	NA	NA	NA	NA	-6.09	NA	NA	-12.93	NA	NA
272.7	Diameter (mm)	NA	NA	NA	NA	NA	NA	NA	NA	NA	NA	NA	NA	NA	NA	NA	NA	NA	NA	NA	NA	-35.32	NA	NA	NA	NA	NA	NA	NA	NA	NA	NA	NA	NA	-54.11	NA	NA	NA	-9.09	NA	NA	NA	NA	-5.22	NA	NA	-13.79	NA	NA
273.61	Diameter (mm)	NA	NA	NA	NA	NA	NA	NA	NA	NA	NA	NA	NA	NA	NA	NA	NA	NA	NA	NA	NA	-31.82	NA	NA	NA	NA	NA	NA	-24.66	NA	NA	NA	NA	NA	-41.59	NA	NA	NA	-10.11	NA	NA	NA	NA	-0.91	NA	NA	-13.16	NA	NA
274.51	Diameter (mm)	NA	NA	NA	NA	NA	NA	NA	NA	NA	NA	NA	NA	NA	NA	NA	NA	NA	NA	NA	NA	-33.67	NA	NA	NA	NA	NA	NA	NA	-25.17	NA	NA	NA	NA	-36.61	NA	NA	NA	-3.57	NA	NA	NA	NA	NA	NA	NA	NA	-17.09	NA
275.4	Diameter (mm)	NA	NA	NA	NA	NA	NA	NA	NA	NA	NA	NA	NA	-3.55	NA	NA	NA	NA	NA	NA	NA	-31.05	NA	NA	NA	-5	NA	-8.76	NA	NA	NA	NA	NA	NA	NA	-44	NA	NA	NA	NA	NA	NA	NA	NA	NA	NA	NA	-13.51	NA
276.31	Diameter (mm)	NA	NA	NA	NA	NA	NA	NA	NA	NA	NA	NA	NA	NA	NA	NA	NA	NA	NA	NA	NA	NA	-34.69	NA	NA	NA	NA	NA	NA	NA	NA	NA	NA	NA	NA	-49.64	NA	NA	NA	-3.75	NA	NA	NA	NA	NA	-1.82	NA	NA	-17.43
277.21	Diameter (mm)	NA	NA	NA	NA	NA	NA	NA	NA	NA	NA	NA	NA	NA	NA	NA	NA	NA	NA	NA	NA	NA	-34.72	NA	NA	NA	NA	NA	NA	NA	NA	NA	NA	NA	NA	NA	-46.76	NA	NA	NA	-2.5	NA	NA	NA	NA	NA	-3.7	NA	NA
278.1	Diameter (mm)	NA	NA	NA	NA	NA	NA	NA	NA	NA	NA	NA	NA	NA	NA	NA	NA	NA	NA	NA	NA	NA	-34.9	NA	NA	NA	NA	NA	NA	NA	NA	NA	NA	NA	NA	NA	-40.3	NA	NA	NA	-13.25	NA	NA	NA	NA	NA	-4.59	NA	NA
279.01	Diameter (mm)	NA	NA	NA	NA	NA	NA	NA	NA	NA	NA	NA	NA	NA	NA	NA	NA	NA	NA	NA	NA	NA	-34.55	NA	NA	NA	NA	NA	NA	NA	NA	NA	NA	NA	NA	NA	NA	-38.64	NA	NA	-16.67	NA	NA	NA	NA	NA	NA	-5.56	NA
279.91	Diameter (mm)	NA	NA	NA	NA	NA	NA	NA	NA	NA	NA	NA	NA	NA	NA	NA	NA	NA	NA	NA	NA	NA	NA	-35.08	NA	NA	NA	NA	NA	NA	NA	NA	NA	NA	NA	-34.35	NA	-3.45	NA	NA	-14.44	NA	NA	NA	NA	NA	NA	-5.66	NA
280.82	Diameter (mm)	NA	NA	NA	NA	NA	NA	NA	NA	NA	NA	NA	NA	NA	NA	NA	NA	NA	NA	NA	NA	NA	NA	-35.42	NA	NA	NA	NA	NA	NA	NA	NA	NA	NA	-30.77	NA	-2.22	NA	NA	NA	-14.74	NA	NA	NA	NA	NA	NA	-7.34	NA
281.72	Diameter (mm)	NA	NA	NA	NA	NA	NA	NA	NA	NA	NA	NA	NA	NA	NA	NA	NA	NA	NA	NA	NA	NA	-34.74	NA	-0.79	NA	NA	NA	NA	NA	-6.92	NA	NA	NA	NA	-30.89	NA	NA	NA	NA	-20	NA	NA	NA	NA	NA	NA	NA	NA
282.61	Diameter (mm)	NA	NA	NA	NA	NA	NA	NA	NA	NA	NA	NA	NA	NA	NA	NA	NA	NA	NA	NA	NA	NA	-36.6	NA	-1.57	NA	NA	NA	NA	NA	NA	NA	NA	NA	NA	-35.61	NA	NA	NA	NA	-19.42	NA	NA	NA	NA	NA	NA	NA	NA
283.52	Diameter (mm)	NA	NA	NA	NA	NA	NA	NA	NA	NA	NA	NA	NA	NA	NA	NA	NA	-18.97	NA	NA	NA	NA	-21.52	NA	-3.1	NA	NA	NA	NA	NA	NA	NA	NA	NA	NA	-35.56	NA	NA	NA	-14.55	NA	NA	NA	NA	NA	NA	NA	NA	NA
284.42	Diameter (mm)	NA	NA	NA	NA	NA	NA	NA	NA	NA	NA	NA	NA	NA	NA	NA	NA	NA	-22.16	NA	NA	NA	-17.76	NA	NA	NA	NA	NA	NA	NA	NA	NA	NA	NA	-33.33	NA	NA	NA	NA	-11.4	NA	NA	NA	NA	NA	NA	NA	NA	-18.18
285.33	Diameter (mm)	NA	NA	NA	NA	NA	NA	NA	NA	NA	NA	NA	NA	NA	NA	NA	NA	NA	NA	NA	NA	NA	-35.86	NA	-0.77	NA	NA	NA	NA	NA	NA	NA	NA	NA	-35.86	NA	NA	NA	NA	-9.09	NA	-0.91	NA	NA	-7.08	NA	NA	NA	-14.15
286.21	Diameter (mm)	NA	NA	NA	NA	NA	NA	NA	NA	NA	NA	NA	NA	NA	NA	NA	NA	-22.11	NA	NA	NA	NA	NA	NA	-18.71	NA	NA	NA	NA	NA	NA	NA	NA	NA	-35.86	NA	NA	NA	-8.06	NA	NA	-4.2	NA	NA	-10.92	NA	NA	-14.15	NA
287.12	Diameter (mm)	NA	NA	NA	NA	NA	NA	NA	NA	NA	NA	NA	NA	NA	NA	NA	NA	NA	-25	NA	NA	NA	NA	NA	-16.56	NA	-1.5	NA	NA	NA	NA	NA	NA	NA	-33.79	NA	NA	NA	-5.51	NA	NA	-4	NA	NA	NA	NA	NA	-25	NA
288.02	Diameter (mm)	NA	NA	NA	NA	NA	NA	NA	-0.61	NA	NA	NA	NA	NA	NA	NA	NA	NA	NA	NA	NA	-34.83	NA	NA	-1.53	NA	NA	-2.26	NA	NA	NA	NA	NA	NA	NA	-33.33	NA	NA	-3.2	NA	NA	NA	NA	NA	NA	NA	NA	-30.77	NA
288.91	Diameter (mm)	NA	NA	NA	NA	NA	NA	NA	NA	NA	NA	NA	NA	NA	NA	NA	NA	NA	NA	NA	NA	-35.47	NA	NA	-1.52	NA	NA	-2.99	NA	NA	NA	NA	NA	NA	NA	-31.94	NA	NA	NA	NA	NA	NA	NA	NA	NA	NA	NA	-30	NA
289.83	Diameter (mm)	NA	NA	NA	NA	NA	NA	NA	NA	NA	NA	NA	NA	NA	NA	NA	NA	NA	NA	NA	NA	-36.76	NA	NA	-2.24	NA	NA	-3.01	NA	NA	NA	NA	NA	NA	NA	-29.86	NA	NA	NA	NA	NA	NA	NA	NA	NA	NA	NA	-32.59	NA
290.72	Diameter (mm)	NA	NA	NA	NA	NA	NA	NA	NA	NA	NA	NA	NA	NA	NA	NA	NA	NA	NA	NA	NA	-36.32	NA	NA	NA	NA	NA	NA	-7.41	NA	NA	NA	NA	NA	NA	-25.71	NA	NA	NA	NA	NA	NA	NA	NA	NA	NA	NA	-34.29	NA
291.63	Diameter (mm)	NA	NA	NA	NA	NA	NA	NA	NA	NA	NA	NA	NA	NA	NA	NA	NA	NA	NA	NA	NA	-38.5	NA	NA	NA	NA	NA	NA	NA	-12.95	NA	NA	NA	NA	NA	-19.26	NA	NA	NA	NA	NA	NA	NA	NA	NA	NA	-31.85	NA	NA
292.53	Diameter (mm)	NA	NA	NA	NA	NA	NA	NA	-0.63	NA	NA	NA	NA	NA	NA	NA	NA	NA	NA	NA	NA	-39.3	NA	NA	NA	NA	NA	NA	NA	-9.7	NA	NA	NA	NA	NA	-15.38	NA	NA	NA	NA	-0.76	NA	NA	NA	NA	NA	NA	-30	NA
293.41	Diameter (mm)	NA	NA	NA	NA	NA	NA	NA	NA	NA	NA	NA	NA	NA	NA	NA	NA	NA	NA	NA	NA	-41.09	NA	NA	-2.31	NA	NA	NA	NA	NA	-12.78	NA	NA	NA	NA	NA	-12.7	NA	-1.6	NA	NA	NA	NA	NA	NA	NA	NA	-29.23	NA
294.3	Diameter (mm)	NA	NA	NA	NA	NA	NA	NA	NA	NA	NA	NA	NA	NA	NA	NA	NA	NA	NA	NA	NA	-40.69	NA	NA	NA	NA	NA	NA	NA	NA	-17.29	NA	NA	NA	NA	NA	-10.08	NA	NA	NA	NA	NA	NA	NA	NA	NA	NA	-30	NA
295.2	Diameter (mm)	NA	NA	NA	NA	NA	NA	NA	NA	NA	NA	NA	NA	NA	NA	NA	NA	NA	NA	NA	NA	-42.65	NA	-1.64	NA	NA	NA	NA	NA	NA	-13.28	NA	-1.77	NA	NA	NA	-6.9	NA	NA	NA	NA	NA	NA	NA	NA	NA	NA	-29.23	NA
296.1	Diameter (mm)	NA	NA	NA	NA	NA	NA	NA	NA	NA	NA	NA	NA	NA	NA	NA	NA	NA	NA	NA	NA	-42.65	NA	NA	NA	NA	NA	NA	NA	-12.1	NA	-1.83	NA	NA	-5.45	NA	NA	NA	NA	NA	NA	NA	NA	NA	NA	NA	NA	NA	-28.24
296.99	Diameter (mm)	NA	NA	NA	NA	NA	NA	NA	NA	NA	NA	NA	NA	NA	NA	NA	NA	NA	NA	NA	NA	NA	-42.57	NA	NA	NA	NA	NA	NA	NA	-15.13	NA	NA	NA	NA	-8.26	NA	NA	NA	NA	NA	NA	NA	NA	NA	NA	NA	NA	-26.15
297.9	Diameter (mm)	NA	NA	NA	NA	NA	NA	NA	NA	NA	NA	NA	NA	NA	NA	NA	NA	NA	NA	NA	NA	NA	-43.56	NA	-0.87	NA	NA	NA	NA	-10.26	NA	NA	-4.76	NA	-5	NA	NA	NA	NA	NA	NA	NA	NA	NA	NA	NA	NA	NA	-26.15
298.8	Diameter (mm)	NA	NA	NA	NA	NA	NA	NA	NA	NA	NA	NA	NA	NA	NA	NA	NA	NA	NA	NA	NA	NA	-42.79	NA	-3.48	NA	NA	NA	NA	-9.48	NA	NA	-5.71	NA	NA	NA	-10	NA	NA	NA	-1.67	NA	NA	NA	NA	NA	NA	NA	-25.38
299.69	Diameter (mm)	NA	NA	NA	NA	NA	NA	NA	NA	NA	NA	NA	NA	NA	NA	NA	NA	NA	NA	NA	NA	NA	-42.79	NA	-6.84	NA	NA	NA	NA	NA	NA	NA	-16.67	NA	NA	-7.37	NA	NA	NA	NA	-3.36	NA	NA	NA	NA	NA	NA	-23.26	NA
[truncated: 66 more columns]
