# Supplementary material for: Effects of Cholecystokinin (CCK) on Gut Motility in the Stomachless Fish Ballan Wrasse (Labrus bergylta)
Source: Front Neurosci. 2019 Jun 7;13:553. doi: 10.3389/fnins.2019.00553 (PMC6568239; doi:10.3389/fnins.2019.00553)
Supplement: Supplementary file 8 [file Table_3.XLSX]

## Sheet: Sheet1
Supplementary Table 4. Contraction-matrix. The matrix on the left show the spatio-temporal distribution of a number of successful contractions. A successful contraction is defined as one or a number of numeric cells (blue-filled cells) which connect to each other (restricted in black-colored border). On the right table, examples of some contraction-matrices for a ripple, slow propagating contract…
A cut-off matrix consists of 19 sucessed contractions, each contraction includes a range of adjacent color-filled cells inside the black-colored border.																	A contraction-matrix for a ripple contraction							A contraction-matrix for a slow propagating contraction
Time (s)	Intestinal position (mm)	8.5	9	9.5	10	10.5	11	11.5	12	12.5	13	13.5	14	14.5	15		Time (s)	Intestinal position (mm)	Amplitude	Time 1				Time (s)	Intestinal position (mm)	Amplitude	Time 1
164.71	Diameter (mm)	-4.43	NA	NA	NA	NA	NA	NA	-31.82	NA	-1.79	NA	NA	NA	NA		164.71	8.5	-4.43	0	r-squared	0.960316		198	11	-5.76	0	r-squared	0.169995
165.59	Diameter (mm)	-3.23	NA	NA	NA	NA	NA	-33.33	NA	NA	NA	NA	NA	NA	NA		165.59	8.5	-3.23	0.88	slope	0.186653		198.9	11	-2.27	0.9	slope	0.132071
166.5	Diameter (mm)	NA	-8.39	NA	NA	NA	NA	-27.7	NA	NA	NA	NA	NA	-2.86	NA		166.5	9	-8.39	1.79	type	ripple		199.81	12	-3.1	1.81	type	slow propagating contraction
167.4	Diameter (mm)	NA	-28.57	NA	NA	NA	NA	-28.47	NA	NA	NA	NA	-5.66	NA	NA		167.4	9	-28.57	2.69	distance (%)	7.89474		200.69	12	-4.76	2.69	distance (%)	3.50877
168.29	Diameter (mm)	NA	-30.35	NA	NA	NA	NA	-25.35	NA	NA	NA	NA	NA	-5	NA		168.29	9	-30.35	3.58	duration (s)	26.13		201.6	12	-9.76	3.6	duration (s)	6.31
169.2	Diameter (mm)	NA	-36.59	NA	NA	NA	NA	NA	NA	NA	NA	NA	-38.89	NA	NA		169.2	9	-36.59	4.49	initiation site (%)	0.149123		202.5	12	-27.63	4.5	initiation site (%)	0.192982
170.1	Diameter (mm)	NA	-37.8	NA	NA	NA	NA	NA	NA	NA	NA	-41.96	NA	NA	NA		170.1	9	-37.8	5.39	intestinal segment	S1		203.41	13	-45.26	5.41	intestinal segment	S1
171.01	Diameter (mm)	NA	-40.09	NA	NA	NA	NA	NA	NA	NA	NA	-36.17	NA	NA	NA		171.01	9	-40.09	6.3	direction	anterograde		204.31	11	-31.33	6.31	direction	anterograde
171.91	Diameter (mm)	NA	-43.84	NA	NA	NA	NA	NA	NA	NA	NA	-34.97	NA	NA	NA		171.91	9	-43.84	7.2	velocity (mm s-1)	0.186653						velocity (mm s-1)	0.132071
172.8	Diameter (mm)	NA	-44.29	NA	NA	NA	NA	NA	NA	NA	NA	NA	NA	NA	NA		172.8	9	-44.29	8.09
173.71	Diameter (mm)	NA	NA	-45.45	NA	NA	NA	NA	NA	NA	NA	NA	NA	NA	NA		173.71	9.5	-45.45	9
174.61	Diameter (mm)	NA	NA	-46.19	NA	NA	NA	NA	NA	NA	NA	NA	NA	NA	NA		174.61	9.5	-46.19	9.9				A contraction-matrix for a standing contraction
175.52	Diameter (mm)	NA	NA	NA	-45.7	NA	NA	NA	NA	NA	NA	NA	NA	NA	NA		175.52	10	-45.7	10.81				The matrix has conected cells which distribute in 1 or 2 column
176.41	Diameter (mm)	NA	NA	NA	-47.3	NA	NA	NA	NA	NA	NA	NA	NA	NA	NA		176.41	10	-47.3	11.7				Time (s)	Intestinal position (mm)	Amplitude
177.31	Diameter (mm)	NA	NA	NA	NA	-48.89	NA	NA	NA	NA	NA	NA	NA	NA	NA		177.31	10.5	-48.89	12.6					position
178.21	Diameter (mm)	NA	NA	NA	NA	NA	-46.4	NA	NA	NA	NA	NA	NA	NA	NA		178.21	11	-46.4	13.5					(mm)
179.1	Diameter (mm)	NA	NA	NA	NA	NA	-47.49	NA	NA	NA	NA	NA	NA	NA	NA		179.1	11	-47.49	14.39			1	164.71	12	-31.82		duration (s)	3.58
180.02	Diameter (mm)	NA	NA	NA	NA	NA	NA	-49.55	NA	NA	NA	NA	NA	NA	NA		180.02	11.5	-49.55	15.31				165.59	11.5	-33.33		initiation site (%)	0.201754
180.91	Diameter (mm)	NA	NA	NA	NA	NA	NA	-50.91	NA	NA	NA	NA	NA	NA	NA		180.91	11.5	-50.91	16.2				166.5	11.5	-27.7		intestinal segment	S1
181.82	Diameter (mm)	NA	NA	NA	NA	NA	NA	-52.23	NA	NA	NA	NA	NA	NA	NA		181.82	11.5	-52.23	17.11				167.4	11.5	-28.47
182.72	Diameter (mm)	NA	NA	NA	NA	NA	NA	-51.77	NA	NA	NA	NA	NA	NA	NA		182.72	11.5	-51.77	18.01				168.29	11.5	-25.35
183.61	Diameter (mm)	NA	NA	NA	NA	NA	NA	NA	-23.57	NA	NA	NA	NA	NA	NA		183.61	12	-23.57	18.9
184.52	Diameter (mm)	NA	NA	NA	NA	NA	NA	NA	-51.56	NA	NA	NA	NA	NA	NA		184.52	12	-51.56	19.81			2	164.71	13	-1.79		duration (s)	0.9	interval
185.42	Diameter (mm)	NA	NA	NA	NA	NA	NA	NA	-22.14	NA	NA	NA	NA	NA	NA		185.42	12	-22.14	20.71								initiation site (%)	0.201754
186.31	Diameter (mm)	NA	NA	NA	NA	NA	NA	NA	-23.08	NA	NA	NA	NA	NA	NA		186.31	12	-23.08	21.6								intestinal segment	S1
187.22	Diameter (mm)	NA	NA	NA	NA	NA	NA	NA	NA	-23.97	NA	NA	NA	NA	NA		187.22	12.5	-23.97	22.51
188.12	Diameter (mm)	NA	NA	NA	NA	NA	NA	NA	NA	-23.61	NA	NA	NA	NA	NA		188.12	12.5	-23.61	23.41
189.03	Diameter (mm)	NA	NA	-34.86	NA	NA	NA	NA	NA	-25.33	NA	NA	NA	NA	NA		189.03	12.5	-25.33	24.32
189.93	Diameter (mm)	NA	NA	NA	-31.25	NA	NA	NA	NA	NA	-20	NA	NA	NA	NA		189.93	13	-20	25.22
190.84	Diameter (mm)	NA	NA	NA	-31.03	NA	NA	NA	NA	NA	-21.48	NA	NA	NA	NA		190.84	13	-21.48	26.13
191.72	Diameter (mm)	NA	NA	NA	-29.08	NA	NA	NA	NA	NA	NA	NA	NA	NA	NA
192.63	Diameter (mm)	NA	NA	NA	-28.13	NA	NA	NA	NA	NA	NA	NA	NA	NA	NA
193.5	Diameter (mm)	NA	NA	NA	-25.53	NA	NA	NA	NA	NA	NA	NA	NA	NA	NA
194.39	Diameter (mm)	NA	NA	NA	-24.59	NA	NA	NA	NA	NA	NA	NA	NA	NA	NA
195.3	Diameter (mm)	NA	NA	NA	-25.41	NA	NA	NA	NA	NA	NA	NA	NA	NA	NA
196.2	Diameter (mm)	NA	NA	NA	-24.58	NA	NA	NA	NA	NA	NA	NA	NA	NA	NA
197.09	Diameter (mm)	NA	NA	NA	-24.14	NA	NA	NA	NA	NA	NA	NA	NA	NA	NA
198	Diameter (mm)	NA	NA	NA	-23.08	NA	-5.76	NA	NA	NA	NA	NA	NA	NA	NA
198.9	Diameter (mm)	NA	NA	NA	-24.85	NA	-2.27	NA	NA	NA	NA	NA	NA	NA	NA
199.81	Diameter (mm)	NA	NA	NA	-24.85	NA	NA	-3.1	NA	NA	NA	NA	NA	NA	NA
200.69	Diameter (mm)	NA	NA	NA	-22.98	NA	NA	-4.76	NA	NA	NA	NA	NA	NA	NA
201.6	Diameter (mm)	NA	NA	NA	NA	-22.44	NA	-9.76	NA	NA	NA	NA	NA	NA	NA
202.5	Diameter (mm)	NA	NA	NA	NA	NA	NA	-27.63	NA	NA	NA	NA	NA	NA	NA
203.41	Diameter (mm)	NA	NA	NA	NA	NA	NA	NA	-45.26	NA	NA	NA	NA	NA	NA
204.31	Diameter (mm)	NA	NA	NA	NA	NA	NA	-31.33	NA	NA	NA	NA	NA	NA	NA
